# Supplementary material for: Health, social, and economic characteristics of patients enrolled in a COVID-19 recovery program
Source: PLoS One. 2022 Nov 30;17(11):e0278154. doi: 10.1371/journal.pone.0278154 (PMC9710845; doi:10.1371/journal.pone.0278154)
Supplement: S1 Data — (CSV) [file pone.0278154.s002.csv]

response_id	Refered_how	Aller_food	Aller_antibiotics	Aller_medication	Aller_iodine	Aller_Ivdye	Aller_none		Med_1			Med_2			Med_3			Med_4			Med_5			Med_6			Med_7			Med_8			Med_9			Med_10			C19_sym_P1	C19_sym_P2	C19_sym_P3	C19_sym_P4	C19_hosp	C19_hosp_name	C19_date_admit	C19_date_disch	C19_ICU	C19_ventilator	C19_vent_dur
11296013	3	0	0	0	0	0	1		Losartan	112.5|milligrams	1|in_the_morning	Provastatin	20|milligrams	1|in_the_morning	Colchicine	0.6|milligrams	1|in_the_morning	Zyrtec	do_not_know	1|per_day	Aspirin	81|milligrams	1|per_day	Clonezepine	0.5|milligrams	as_needed	Cialis	do_not_know	as_needed	Motrin	400|milligrams	as_needed											0
11297071	1	0	0	0	0	0	1		Bupropion HCL XL	150|milligrams	1|at_bedtime	Lamotrigine	100|milligrams	1|at_bedtime																													0
11298233	1	1	1	1	0	0	0	Dairy	Benlysta	1|units	1|per_week	Plaquenil	200|milligrams	2|per_day	Naltrexone	50|milligrams	1|per_day	Gabapentin	300|milligrams	1|in_the_morning	Gabapentin	600|milligrams	1|at_bedtime	Omeprazole	20|milligrams	2|per_day	Budesonide	1|milligrams	2|per_day	Allegra	do_not_know	1|at_bedtime	Bariatric Advantage Multivitamin plus iron	do_not_know	2|per_day								0
11303029	1	0	0	1	0	0	0		SIMVASTATION	5|milligrams	1|at_bedtime	DILTIAZEM	240|milligrams	1|in_the_morning																													1	GEORGETOWN MEDICAL HOSPITAL	3/27/2020	4/9/2020	1	0
11306706	0	0	0	1	0	0	0		Eliquis	2.5|milligrams	2|per_day	Wellbutrin	300|milligrams	1|in_the_morning	setraline	50|milligrams	1|in_the_morning	adderal	10|milligrams	1|in_the_morning	myrbetriq	25|milligrams	1|in_the_morning	ropinirole	2|milligrams	1|at_bedtime	Probiotic	do_not_know	1|in_the_morning	pantoprazole	40|milligrams	1|in_the_morning	womens multivitamin	do_not_know	1|in_the_morning								1	Diagnosed 10/29/20, admitted 11/10/20for bilateral pneumonia at MedStar FSHC	11/10/2020	11/12/2020	0
11319813	2	0	0	0	0	0	1		Albuterol	do_not_know	as_needed	Amlodipine	10|milligrams	1|per_day	Aspirin	81|milligrams	1|per_day	Atorvastatin	20|milligrams	1|per_day	Zyrtec	do_not_know	1|per_day	Vitamin D	1000|units	1|per_day	Esomeprazole	20|milligrams	1|per_day	Hydrochlorothiazide	25|milligrams	1|per_day	Asmanex	100|micrograms	1|per_day	Mometosone	50|micrograms	1|per_day					1	Georgetown Hospital	11/21/2020	11/25/2020	0
11322886	1	0	0	0	0	0	1		indomethacin	25|milligrams	as_needed																																0
11325948	1	0	1	0	0	0	0		Phenergan	25|milligrams	as_needed	Diazepam	2|milligrams	as_needed	Tramadol	50|micrograms	1|at_bedtime	Nuva Ring	do_not_know	1|per_month	lorzone	700|milligrams	as_needed																				1	Went to the ER at Franklin Square on 7/13 but was sent home, not admitted.	7/13/2020	7/13/2020	0
11337571	3	0	0	0	0	0	1		Metformin	500|milligrams	1|in_the_morning	Metformin	1000|milligrams	1|at_bedtime	Synthroid	50|micrograms	1|in_the_morning	Farxiga	10|milligrams	1|per_day	Trulicity	1.50|milligrams	1|per_week	Benazepril-HCTZ	20|milligrams	1|at_bedtime	Prenatal vitamin	do_not_know	1|per_day	Vitamin C	1000|milligrams	1|per_day	Vitamin D3	25|micrograms	1|per_day								1	Anne Arundel Medical Center from October 16 to October 21, 2020	10/16/2020	10/21/2020	0
11349901	1	0	0	0	0	0	1																																				0
11356309	1	1	1	1	0	0	0	Tomato	Atenolol	25|milligrams	1|at_bedtime	Teva Omega-3	1|grams	4|per_day	Lansoprazole	30|milligrams	2|per_day	Zetia	10|milligrams	1|at_bedtime	Zyrtec	10|milligrams	1|in_the_morning	Allegra	do_not_know	1|at_bedtime	Senna	do_not_know	1|at_bedtime	Vitamin D3	do_not_know	1|at_bedtime	Align Probiotic	do_not_know	1|in_the_morning								0
11361373	1	0	0	0	0	0	1		Synthroid	50|micrograms	1|in_the_morning	Lexapro	5|milligrams	1|at_bedtime	Prenatal Vitamin	do_not_know	1|per_day																										0
11361564	3	0	0	0	0	0	1		Tizanidine	4|milligrams	as_needed	Diltiazem	180|milligrams	1|per_day	Chlorthalidone	25|milligrams	1|per_day																										0
11374137	1	0	0	1	0	0	0		Prednisone 20 mg	20|milligrams	1|per_day	Xigduo xr 5mg 1000 mg	5|milligrams	2|per_day	Glimepiride 2mg	2|milligrams	2|per_day	Ozempic 1mg	1|milligrams	1|per_week	Pulmicort 180 mg	180|micrograms	1|per_day	Rosuvastatin 40 mg	40|micrograms	2|per_day	Lisinopril 10 mg	10|milligrams	1|per_day														0
11377722	1	1	0	0	0	0	0	Kiwi	Lexapro	10|milligrams	1|in_the_morning	Crestor	20|milligrams	1|in_the_morning	Albuterol INH	2|puffs	as_needed																										1	Franklin Square Medical Center	11/6/2020	11/10/2020	0
11386788	1	1	0	0	0	1	0	Apples	Metoprolol Succinate	25|milligrams	1|at_bedtime	Colchicine	0.6|milligrams	1|per_day	Lorazepam	1|milligrams	1|at_bedtime	Clotrimazole	10|milligrams	5|per_day	Hawthorn Extract	30|milligrams	as_needed	Vitamin D3	do_not_know	1|per_day																	0
11391869	3	0	0	0	0	0	1		Duloxetine 20 mg	do_not_know	1|in_the_morning	Symbicort 160/4.5	do_not_know	1|in_the_morning	Albuterol	do_not_know	as_needed	Vitamin D	do_not_know	1|per_week																							1	Doctors hospital	9/22/2020	9/23/2020	0
11397446	1	0	0	0	0	0	1		Amlodipin	5|milligrams	1|in_the_morning	Lopitor	10|milligrams	1|at_bedtime	Dorzolamide	30|milliliters	2|per_day	Latanoprost	2.5|milliliters	1|at_bedtime	Nexium	20|milligrams	1|per_day	Warfarin	2.5|milligrams	1|per_day	Zolpidem	5|milligrams	1|at_bedtime	Multivitamin	1|units	1|per_day											1	Suburban Hospital, Bethesda, MD	11/19/2020	11/24/2020	0
11406288	0	0	0	0	0	0	1		Lipitor	40|milligrams	1|per_day																																0
11418905	1	0	0	0	0	0	1		Aspirin 81 mg	81|milligrams	1|in_the_morning	Metformin	500|milligrams	4|per_day	Aprazolam	0.5|milligrams	as_needed																										0
11428460	1	1	0	0	0	1	0	Tree nuts	81 mg aspirin	81|milligrams	1|per_day																																0
11431624	1	0	1	1	0	0	0		Zoloft	12.5|milligrams	1|in_the_morning	Doxycycline HYC	100|milligrams	2|per_day																													0
11437903	3	0	0	0	0	0	1		wellbutrin	150|milligrams	2|per_day	Melatonin	5|milligrams	1|at_bedtime	fibercon	do_not_know	1|in_the_morning	hydroxyzine	25|milligrams	as_needed	vitamin c	2|grams	1|in_the_morning	vitamin d	do_not_know	1|per_week																	0
11438519	1	0	0	0	0	0	1																																				0
11446427	1	0	0	0	0	0	1		Synthroid	1|micrograms	1|per_day	Ursodiol	do_not_know	6|per_day	Diovan	1|milligrams	1|per_day	Effexor	250|milligrams	1|per_day																							0
11469044	2	0	0	0	0	0	1		xyzal 5mg po qhs	5|milligrams	1|at_bedtime	singuliar	10|milligrams	1|at_bedtime																													1	George Town	5/27/2020	5/29/2020	0
11476701	1	0	0	1	0	0	0																																				1	Anne Arundel hospital	11/12/2020	11/14/2020	0
11481198	1	0	0	0	0	0	1		Diltiazem	120|milligrams	1|in_the_morning	Xanax 0.5	0.5|milligrams	as_needed	Norethindrone	5|milligrams	1|per_day	Escitalopram 10mg	10|milligrams	1|per_day	Gabapentin	100|milligrams	3|per_day																				0
11487882	1	0	0	0	0	0	1																																				0
11490469	1	0	0	0	0	0	1		Lisinopril 10 mg	10|milligrams	1|in_the_morning	Hydrochlorothiazide 12.5	12|milligrams	1|in_the_morning	Tizanidine 4 mg	4|milligrams	as_needed																										0
11500862	1	0	0	0	0	0	1		Anastrozole 1 mg	1|milligrams	1|per_day	Vitamin D	do_not_know	2|in_the_morning	Prolia	do_not_know	do_not_know																										0
11507403	1	1	1	0	0	0	0	Bananas & and walnuts	Amlodipine Valsartan	5|milligrams	1|per_day																																0
11518917	1	0	0	1	0	0	0		Naproxen	do_not_know	1|per_day	Zyrtec	10|milligrams	1|per_day																													0
11523903	1	0	0	0	0	0	1		Adderall xr	20|milligrams	1|in_the_morning	Cymbalta	120|milligrams	1|at_bedtime	Xanax	1|milligrams	1|at_bedtime																										0
11546746	1	0	0	0	0	0	1		trazodone	25|milligrams	1|at_bedtime	Birth control	1|units	1|per_day																													1	MedStar Washington Hospital Center	11/17/2020	11/23/2020	0
11548711	1	0	0	0	0	0	1		Sprintec	do_not_know	1|per_day	Albuterol	2|puffs	as_needed																													0
11549878	3	0	0	1	0	0	0																																				0
11551162	3	0	0	0	0	0	1		eliquis	50|milligrams	2|per_day	Amlodipine	10|milligrams	1|in_the_morning	Aspirin	81|milligrams	1|in_the_morning	Atorvastatin	20|milligrams	1|at_bedtime	Lisinopril	20|milligrams	1|in_the_morning	HCTZ	25|milligrams	1|in_the_morning																	0
11562383	1	1	1	0	0	0	0	Nuts	Cetrizine	do_not_know	1|per_day	Omeprazole	do_not_know	1|in_the_morning	Famotidine	do_not_know	1|at_bedtime	Comblvent	do_not_know	as_needed	Symbicort	do_not_know	1|in_the_morning	Spiriva	120|puffs	1|per_day	Tri-lo-Sprintec birth control	do_not_know	1|per_day														0
11574440	1	0	0	1	0	0	0																																				0
11574655	1	0	0	0	0	0	1		Please review EMR med list	do_not_know	do_not_know																																0
11575436	1	0	1	0	0	0	0		Norethindrone	do_not_know	1|per_day	Sumatriptan with Naproxen	do_not_know	as_needed	Excedrin	do_not_know	as_needed																										0
11579344	3	0	1	1	0	0	0		see records	do_not_know	do_not_know																																1	Washington Hospital Center	11/25/2020	12/8/2020	0
11579360	1	0	1	1	0	0	0		Dupixent	300|milligrams	2|per_month																																1	Georgetown	6/16/2020	6/22/2020	0
11583972	1	0	1	0	0	0	0		Benedryl,as needed	do_not_know	as_needed	Albuterol,as needed	2|puffs	as_needed	Dr. Fuhrman womens daily multivitamn	do_not_know	1|per_day	Aspirin,81mg	81|milligrams	1|per_day	Probiotic	133|milligrams	1|per_day	Vitamin E oil	25|milliliters	1|per_day																	0
11588076	1	1	0	0	0	0	0	Gluten	Flovent	220|micrograms	2|per_day	Albuterol	110|micrograms	as_needed	Mucinex	1.2|grams	2|per_day	Pepcid	do_not_know	2|per_day	Amantadine	1|teaspoons	1|in_the_morning	Melatonin	10|milligrams	1|at_bedtime	Vitamin d3	5|grams	2|per_day	Vitamin b12	2.5|grams	2|per_week	Magnesium	do_not_know	1|at_bedtime	Zinc	do_not_know	1|in_the_morning					0
11598807	1	0	1	0	0	0	0		Statin	20|milligrams	1|per_day	Amittriptyline	10|milligrams	1|per_day																													1	Syosset General Hospital	3/26/2020	1/26/2021	0
11602628	2	0	0	0	0	0	1																																				1	Washington Hospital Center	1/15/2021	1/21/2021	0
11606458	1	0	0	0	0	0	1		Benzonatate	200|milligrams	3|per_day																																0
11609714	1	1	0	0	1	0	0	Shellfish	lisonpril	do_not_know	do_not_know																																1	Southern Maryland Hospital	12/28/2020	1/2/2021	0
11620597	1	0	1	0	0	0	0		Vitamin D	1.25|milligrams	1|per_week	Trazadone	50|milligrams	1|at_bedtime	Jublia	do_not_know	1|per_day																										0
11623220	1	0	1	0	0	0	0		Synthroid	100|grams	1|per_day	Celexa	30|milligrams	1|per_day																													0
11631067	2	0	0	0	0	0	1																																				0
11637645	1	0	1	0	0	0	0																																				0
11639806	1	0	0	0	0	0	1		Citalopram	10|milligrams	1|per_day	Vitamin d3	125|micrograms	1|per_day																													0
11647390	1	0	1	0	0	0	0		Metoprolol ER	12|milligrams	2|per_day																																0
11670260	1	0	1	1	0	0	0		Prednisone Taper	do_not_know	1|per_day	Tacrolimus	do_not_know	2|per_day	Desonide	do_not_know	2|per_day	Azaleic Acid	do_not_know	3|per_week																							0
11671937	1	0	0	0	0	0	1		Imitrex	100|milligrams	5|per_week	Advair	250|micrograms	1|in_the_morning	Gabapentin	200|milligrams	as_needed																										0
11672614	1	1	0	1	0	0	0	Berries	Amitriptyline	50|milligrams	1|at_bedtime	Multivitamin	do_not_know	1|in_the_morning	Flaxseed Oil	1000|milligrams	3|per_day	Tart Cherry concentrate	800|milligrams	1|at_bedtime	Onnit Alpha Brain supplement	do_not_know	1|at_bedtime																				0
11608153	1	1	0	0	0	0	0	Curries	Allegra	180|milligrams	2|per_day	Abuterol	2|puffs	as_needed																													0
11681471	3	0	0	0	0	0	1		Breo	1|puffs	1|per_day	albuterol	2|puffs	as_needed																													1	GBMC	9/6/2020	9/21/2020	0
11691414	1	0	0	1	0	0	0		Metformin	1000|milligrams	2|per_day	Glyburide	10|milligrams	2|in_the_morning																													0
11694779	1	0	0	0	0	0	1		albuterol	1|puffs	as_needed	amLOPine	5|milligrams	1|per_day	aspirin	81|milligrams	1|per_day	robitussin Allergy & Cough	5|milliliters	as_needed	mucinex	325|milligrams	as_needed	hydrochlorothiazide	25|milligrams	1|per_day	furosemide	20|milligrams	1|per_day														1	Union Memorial Med Star Hospital	10/31/2020	10/31/2020	0
11699524	1	0	0	0	0	0	1																																				0
11699219	1	0	0	0	0	0	1		Sertraline	200|milligrams	1|in_the_morning	Welbutrin	150|milligrams	1|in_the_morning	mobic	do_not_know	1|in_the_morning	Multivitamin (Ritual for Women)	do_not_know	1|in_the_morning	Immitrex	100|milligrams	as_needed	melatonin	5|milligrams	1|at_bedtime	zyrtec	10|milligrams	1|in_the_morning														0
11704827	1	0	0	0	0	0	1																																				0
11709708	1	0	0	0	0	0	1		Enalapril-HCTZ 10-25 mg	10|milligrams	1|per_day	Atorvastatin	10|milligrams	1|per_day	Levocetirizin-E	5|milligrams	1|per_day	Meclizine	12.5|milligrams	as_needed	Levalbuterol tartrate HFA	45|micrograms	as_needed	Flonase	27.5|micrograms	as_needed	Pepcid AC	20|milligrams	as_needed	Tylenol 8HR	650|milligrams	as_needed											0
11709805	1	0	0	0	0	0	1		Nuvaring	do_not_know	do_not_know																																0
11717691	1	0	0	1	0	1	0																																				1	INOVA Loudoun Hospital in Leesburg, VA	11/20/2020	12/5/2020	0
11721628	3	0	1	1	0	0	0																																				0
11724811	1	0	0	0	0	0	1		Lisinopril	10|milligrams	1|per_day																																0
11725023	1	1	0	0	0	0	0	Citrus Pomegrannate, pineapple, cranberries	Lamictal 250	250|milligrams	2|per_day	Duloxetine HCL DR	60|milligrams	1|at_bedtime	Folic Acid	1|milligrams	4|in_the_morning	Flexeril	5|milligrams	2|per_day	Almotriptan	12|milligrams	as_needed	Nurtec	75|milligrams	as_needed	Vitamin D3	50|micrograms	1|in_the_morning	Riboflavin	400|milligrams	1|in_the_morning	botox	do_not_know	do_not_know								0
11725182	1	0	1	0	0	0	0		Triamterene	1|units	1|per_day																																0
11725645	1	0	0	0	0	0	1																																				0
11730256	1	0	0	0	0	0	1		Bupropion	300|milligrams	1|in_the_morning	Fluoxetine 10mg	10|milligrams	1|in_the_morning																													0
11730668	1	0	1	1	0	0	0		Baby aspirin	do_not_know	1|in_the_morning	Vitamins c, d, zinc, b complex, e	do_not_know	1|per_day																													1	Upper Chesapeake	1/20/2021	1/20/2021	0
11730944	1	0	1	0	0	0	0		Vitiman D	1000|milligrams	1|per_day																																0
11731930	0	0	0	0	0	0	1		It is all in my MedStar record!!!!!!!	do_not_know	do_not_know	Mg	500|milligrams	1|per_day	D3	50|micrograms	1|per_day	Claritin 24 hr	10|milligrams	1|per_day	Prilosec OTG	20|milligrams	as_needed	Colace	do_not_know	1|per_day	Metamucil	do_not_know	1|per_day	Dulcolax	do_not_know	as_needed	MegaFlora Probiotic	20|units	1|in_the_morning	gastrex (GI supplement)	2|units	as_needed					0
11734170	3	0	0	0	0	0	1		Symbicort inhaler	2|puffs	2|per_day	Allopurinol	100|milligrams	1|per_day	Benzonatate	100|milligrams	1|per_day																										0
11732453	1	0	0	0	0	0	1		Amlodephine
11735489	1	0	0	0	0	0	1		Levothyroxine	75|milligrams	1|in_the_morning																																0
11740128	1	0	0	0	0	0	1		XANAX	1.0|milligrams	1|at_bedtime	LEXAPRO	20|grams	1|in_the_morning	SUCRALFATE	1|grams	4|per_day	NASACORT	2|milliequivalents	2|per_day	PANTAZOLE	40|milligrams	1|in_the_morning	XYZALE	10|milligrams	1|at_bedtime																	0
11741665	3	1	1	1	0	0	0	whey	novalog	do_not_know	as_needed	levothyroxine	88|micrograms	1|per_day	armor	30|micrograms	1|per_day	welchol	625|milligrams	3|per_day	olmesartan	5|milligrams	1|per_day	rubastatin	20|milligrams	1|per_day																	0
11742385	1	0	0	0	0	0	1																																				0
11726415	1	1	0	0	0	0	0	Eggplant	Levothyroxine	175|milligrams	1|in_the_morning	Prestiq	50|milligrams	1|in_the_morning																													0
11749920	1	0	0	0	0	0	1		Ferrous sulfate	350|milligrams	3|per_day																																0
11760543	1	1	1	1	0	0	0	green beans	leve-albuterol	2|puffs	as_needed	Advair	1|puffs	2|per_day	Cardizem	120|micrograms	1|per_day	Digoxin	250|micrograms	1|per_day	Eliquis	5|milligrams	2|per_day	Montelukast	10|milligrams	1|per_day	Valcyclavir	500|milligrams	1|per_day	Zyrtec	do_not_know	1|per_day											1	Med Star Franklin Square	11/29/2020	12/1/2020	0
11761270	3	0	0	0	0	0	0
11761308	1	0	1	0	0	0	0																																				0
11776910	1	0	0	0	1	0	0		Cetirizine HCl	10|milligrams	1|per_day	Concerta	54|milligrams	1|in_the_morning	Dulera	200|micrograms	2|per_day	Albuterol Sulfate	2.5|milligrams	1|per_day	Montelukast Sodium	10|milligrams	1|at_bedtime	Fluticasone Propionate	50|micrograms	1|in_the_morning																	0
11777153	1	0	0	1	0	0	0		Mucinex 600 mg	600|milligrams	2|per_day	Metaxalone	800|milligrams	2|per_day	Ibuprofen	800|milligrams	3|per_day																										1	University of Maryland at Upper Chesapeake	2/3/2021	2/9/2021	0
11786779	3	0	1	0	0	0	0		ubrelvy	100|milligrams	as_needed	emgality	120|milligrams	1|per_month	noreth/ethin 24fe	do_not_know	1|per_day	naratriptan	2.5|milligrams	as_needed	cromolyn sodium oral concentrate	10|milliliters	4|per_day	ondansetron	8|milligrams	as_needed	lunesta	2|milligrams	as_needed	verapamil	100|milligrams	1|per_day											0
11792352	1	1	0	0	0	0	0	ONION, NUTS, SHELL FISH																																			0
11793182	0	0	0	0	0	0	1		Losartan	50|milligrams	1|per_day	Qvar	40|micrograms	1|in_the_morning	Allegra	180|milligrams	1|per_day																										0
11798651	1	0	0	0	0	0	1		Lisinopril	40|milligrams	1|per_day	Setraline	50|milligrams	1|per_day																													0
11799362	0	0	0	0	0	0	1																																				0
11817821	1	0	0	0	0	0	1																																				0
11818789	1	0	0	0	0	0	1		Amalodiphine 5mg	5|milligrams	1|per_day	Ibuprofen 500mg	do_not_know	as_needed	Smokers patches	do_not_know	1|per_day																										0
11833779	3	0	0	0	0	0	0
11844768	1	0	0	0	0	0	1		Pantoprazole SOD	40|milligrams	1|per_day																																1	Southern Maryland ER then three days later Washington Hospital Center for nine days	1/29/2021	2/6/2021	0
11847224	3	0	0	0	0	0	0
11848081	3	0	0	1	0	0	0		metformin	do_not_know	do_not_know	spironolactone	do_not_know	do_not_know	birth control	do_not_know	do_not_know	trulicity	do_not_know	do_not_know	zyrtex	do_not_know	do_not_know	flonase	do_not_know	do_not_know																	0
11860389	1	0	0	0	0	0	1																																				0
11870409	1	0	0	0	0	0	1		fluticasone	50|micrograms	1|per_day	sumatriptan	100|milligrams	as_needed	trazodone hydrochloride	150|milligrams	1|at_bedtime	propranolol hcl	40|milligrams	2|per_day	Hydrochlorothiazide	25|milligrams	2|per_day	montelukast sodium	10|milligrams	1|per_day	amlodipine besylate	10|milligrams	1|per_day	albuterol sulfate	108|micrograms	as_needed	budesonide	160|micrograms	2|per_day								0
11875375	1	0	0	0	0	0	1		Pravastatin 20mg	20|milligrams	1|in_the_morning	Jardiance 10 mg	10|milligrams	1|in_the_morning	Hydrochlorothiazide	12|milligrams	1|in_the_morning																										0
11886993	0	0	0	0	0	0	1		Well button.	300|grams	1|per_day																																0
11888521	1	0	0	0	0	0	1		Singular	do_not_know	1|in_the_morning	Levothyroxine	do_not_know	1|in_the_morning	Allegra	do_not_know	1|at_bedtime	Albuterol	do_not_know	as_needed																							0
11893978	2	0	1	0	0	0	0		Lexapro	5|milligrams	1|per_day	Lorazepam	5|milligrams	as_needed																													1	Good Samaritan Hospital Franklin Square Hospital	3/2/2021	3/1/2021	0
11896080	1	0	0	0	0	0	1																																				0
11896436	3	0	0	0	0	0	1		Wellbutrin XL	300|milligrams	1|in_the_morning	HCTZ	25|milligrams	1|in_the_morning																													0
11901367	0	1	1	1	0	0	0	Dairy	Famotidine	20|milligrams	1|in_the_morning	Melatonin	5|milligrams	1|at_bedtime																													0
11901522	0	0	0	0	0	0	1																																				1	Adventist Health Care Rockville MD	3/10/2020	3/15/2020	0
11922541	2	0	0	0	0	0	1		Lisinopril	10|milligrams	1|in_the_morning	Loratadine	10|milligrams	1|in_the_morning	Metformin HCL	500|milligrams	1|at_bedtime	Atorvastatin	10|milligrams	1|at_bedtime	Dulera	200|micrograms	2|per_day	Albuterol	200|puffs	as_needed	Butalb	do_not_know	do_not_know	Dexilant	60|milligrams	as_needed	Pepcid	20|milligrams	as_needed								1	Medstar Harbor Hospital	1/15/2021	1/20/2021	0
11926715	3	1	1	0	0	0	0	Bell peppers																																			0
11927718	1	0	0	0	0	0	1		Xanax	01|milligrams	01|at_bedtime	Metoprolol	37|milligrams	1|per_day	rosuvastatin	5|milligrams	1|per_day	doxycycline	100|milligrams	1|per_day																							0
11948495	1	0	0	0	0	0	1		lidoderm patch	5|units	1|at_bedtime	voltaren	3|tablespoons	3|at_bedtime	tylenol	2|units	as_needed																										0
11964505	1	1	1	1	0	0	0	Strawberries	Amplodipine	10|milligrams	1|per_day	Lisinopril	10|milligrams	1|per_day	Hydroxyzine	25|milligrams	as_needed	Escitalipram	10|milligrams	1|per_day	Phentermine	37.5|milligrams	1|per_day	Acetaminophen	500|milligrams	as_needed	Arbuterol	2|puffs	as_needed	Flonase	50|micrograms	2|per_day											0
11969892	1	0	0	0	0	0	1		Mucinex	60|milligrams	2|per_day																																0
11971183	1	0	0	0	0	0	1		Mirena IUD	do_not_know	1|per_day	Elidel cream 1%	2|grams	1|at_bedtime	Erythromycin topical gel 2%	2|grams	1|at_bedtime																										0
11974584	0	0	1	0	0	0	0		Multivitamin	do_not_know	1|per_day	Glucosamine	do_not_know	1|per_day																													0
11979163	1	0	0	1	0	0	0		Adderal	30|milligrams	1|per_day	Proxac	20|milligrams	1|per_day	Lamagatrine	100|milligrams	1|per_day	Wellbutrin	450|milligrams	1|per_day	Trazadone	150|milligrams	1|at_bedtime	Allegra	do_not_know	1|in_the_morning	Zyrtec	1|milligrams	1|in_the_morning														0
11988812	3	0	0	0	0	0	0
11989909	3	0	1	1	0	0	0		Nortriptyline	50|milligrams	1|at_bedtime	Losartan Potassium	50|milligrams	1|at_bedtime																													0
12008811	1	0	0	0	0	0	1																																				0
12013010	1	1	0	0	0	0	0	Cashews	Wixela	250|micrograms	1|in_the_morning	Wixela	250|micrograms	1|at_bedtime																													0
12014276	0	0	1	0	0	0	0		Spiriva Respimat	2|puffs	1|per_day	Annuity Ellipta	1|puffs	1|per_day	Fluticasone Propionate	4|puffs	1|per_day	Maxalt	10|milligrams	as_needed	Albuterol	2|puffs	as_needed	Meloxicam	15|milligrams	1|per_day	Duloxetine HCL	30|milligrams	1|per_day	Asorvastatin	10|milligrams	1|per_day	Propranolol	80|milligrams	1|per_day	Benzonatate	200|milligrams	3|per_day	0	0	0	0	0
12021507	1	0	0	0	0	0	1		Tylenol	1000|milligrams	as_needed	Prenatal vitamins	do_not_know	1|per_day																									0	0	0	0	1	Washington Hospital Center	1/25/2021	1/27/2021	0
12022270	1	0	0	0	0	0	1		Novalog insulin	10|milligrams	2|per_day	Basalgar	25|milligrams	1|at_bedtime	Metformin	750|milligrams	2|per_day	Plavix	75|milligrams	1|per_day	Ramipril	2.5|milligrams	1|per_day	Carvedilol	3.12|milligrams	2|per_day	Rosuvastatin	40|milligrams	1|per_day	Sertraline	50|milligrams	1|per_day	Meloxicam	7.5|milligrams	1|per_day	Latanoprost	1|drops	2|at_bedtime	0	0	0	0	1	Upper Chesapeake Medical Center	10/26/2020	10/29/2020	0
12024576	0	0	0	0	0	0	1		birth conrol lo loestrin	do_not_know	1|per_day																												0	0	0	0	0
12024539	2	0	0	0	0	0	1																																0	0	0	0	0
12025874	1	0	1	1	0	0	0		Ziprasidone/Geodon	20|milligrams	1|per_day	Testosterone cypionate	1|milliliters	2|per_month	Albuterol	1|puffs	as_needed	Zyrtec	10|milligrams	1|per_day																			0	0	0	0	0
12031355	1	0	0	0	0	0	1		Azithromycin	250|milligrams	1|per_day																												0	0	0	0	1	Laurel Reginol Hospital	2/13/2021	2/17/2021	1	0
12033084	1	0	0	0	0	0	1		Allegra	180|milligrams	1|in_the_morning	Flonase	50|micrograms	2|in_the_morning	Pregnenolone	10|milligrams	1|per_day																						0	0	0	0	0
12037732	1	0	1	0	0	0	0																																0	0	0	0	0
12038639	1	0	0	0	0	0	1		Amlodipine	5|milligrams	1|per_day	Omeprazole	40|milligrams	1|in_the_morning	Famotidine	20|milligrams	1|at_bedtime	Culturelle, probiotic	do_not_know	1|per_day	Vitamins C	1000|milligrams	1|per_day	Vitamin D	500|micrograms	1|per_day	Vitamin B-12	1000|micrograms	1|per_day										0	0	0	0	1	Franklin square	9/20/2020	9/25/2020	0
12041446	1	0	0	0	0	0	1																																0	0	0	0	0
12042801	2	0	0	1	0	0	0		Montelukast	10|milligrams	1|at_bedtime	Losartan/HCTZ	50|milligrams	1|per_day	HCTZ	12.5|milligrams	1|per_day	Omeprazole	40|milligrams	1|per_day	Loratadine	10|milligrams	1|per_day	Levothyroxine SOD	200|micrograms	1|in_the_morning																	1	George Washington	1/10/2021	1/22/2021	0
12058140	1	0	0	0	0	0	1		Allopruinol	100|milligrams	1|per_day	Atorvastatin	10|milligrams	1|at_bedtime	Olmesartin	20|milligrams	1|per_day	Amlodipine	10|milligrams	1|per_day	Fluticasone	50|micrograms	1|per_day	Vitamin D3	25|micrograms	1|per_day													0	0	0	0	0
12064189	1	0	0	0	0	0	1		Xarelto	20|milligrams	1|at_bedtime																												0	0	0	0	0
12065619	1	0	0	0	0	0	1		Pepcid	10|milligrams	1|per_day																												0	0	0	0	1	1. University of Maryland Easton 2. Anne Arundel Hospital Annapolis, MD	12/28/2020	1/2/2021	0
12066083	1	1	1	0	0	0	0	Onion	birth control	do_not_know	1|in_the_morning	sertraline	50|milligrams	1|in_the_morning	sumatriptan	100|milligrams	as_needed																						0	0	0	0	0
12066133	0	0	0	0	0	0	1		Cymbalta	60|milligrams	1|in_the_morning	Protonix	40|milligrams	1|in_the_morning	Singulair	10|milligrams	1|in_the_morning	Neurontin	300|milligrams	2|per_day	Magnesium	500|milligrams	2|per_day	Glutithione	250|milligrams	2|per_day	Alpha Lipoic Acid	250|milligrams	2|per_day	Vit. C	500|milligrams	2|per_day	Melatonin	12|milligrams	1|at_bedtime	Zinc	50|milligrams	1|in_the_morning	0	0	0	0	0
12073802	1	0	0	1	0	0	0		Montelukast 10mg	10|milligrams	1|at_bedtime	D3 25mcg	25|micrograms	1|at_bedtime	Fluticasone 113mcg	113|micrograms	2|per_day	Culturelle	do_not_know	1|at_bedtime	Levocetirizine 5mg	5|milligrams	1|at_bedtime																0	0	0	0	0
12083231	1	0	1	0	0	0	0		Amlodipine-benazepril 5/10	1|milligrams	2|per_day	Pravastatin 10 mg	10|milligrams	1|per_day																									0	0	0	1	0
12089671	1	0	0	0	0	0	1																																0	0	0	1	0
12089215	1	1	1	0	0	0	0	Walnuts																															0	0	0	1	0
12089995	1	0	0	0	0	0	1		Vitamin c	500|milligrams	as_needed	Vitamin D3	325|milligrams	as_needed																									1	0	0	0	1	Howard university-2/12/2021-2/26/2021 I spent 4 days in ICU	2/12/2021	2/26/2021	1	0
12097025	1	0	0	0	0	0	1																																0	1	0	0	1	WHC	1/6/2021	1/13/2021	0
12103756	1	0	0	1	0	0	0																																0	0	0	1	0
12104258	2	0	0	0	0	0	1		Ozempic	5|milligrams	1|per_week	Metformin	1000|milligrams	2|per_day	Gabapentin	600|milligrams	3|per_day	Oxycodone	10|milligrams	4|per_day	Prednisone	20|milligrams	2|per_day	Albuterol	do_not_know	do_not_know													1	0	0	0	0
12113567	0	0	0	0	0	0	1																																0	1	0	0	0
12115815	1	0	0	0	0	0	1		topiramate	50|grams	2|per_day	Flonase	1|drops	1|per_day	Zyrtec	10|milligrams	1|per_day	gabapentin	300|milligrams	2|per_day																			0	0	1	0	0
12087802	1	0	0	1	0	0	0																																0	0	0	1	0
12117609	3	1	0	1	0	0	0	Mangos																															0	1	0	0	0
12125532	2	1	0	0	0	0	0	Seafood																															0	0	1	0	0
12139617	1	0	0	0	0	0	1		LoJaimiess	do_not_know	1|per_day	Protonix	20|milligrams	1|in_the_morning	Wellbutrin	150|milligrams	1|in_the_morning	Clonidine	01|milligrams	2|per_day	Metformin	500|milligrams	2|per_day	Singulair	10|milligrams	1|at_bedtime	Lexapro	20|milligrams	1|at_bedtime	Pepcid	20|milligrams	1|per_day	Tresiba	200|units	22|at_bedtime	Trulicity	do_not_know	1|per_week	0	1	0	0	0
12144279	3	0	1	0	1	1	0		Trazodone	50|micrograms	1|at_bedtime	Protonix	40|micrograms	1|in_the_morning	Carafate	1|tablespoons	1|per_day																						1	0	0	0	0
12144401	1	0	0	0	0	0	1		Lisinopril 10mg	10|milligrams	1|per_day																												0	1	0	0	0
12146464	2	0	1	1	0	1	0		Losartan	50|milligrams	1|at_bedtime	Sumatriptan succ	50|milligrams	as_needed	Naproxen	500|milligrams	as_needed	Topiramate	25|milligrams	1|at_bedtime	Hydroxyzine HCL	25|milligrams	3|per_day	Acetaminophen	1000|milligrams	as_needed	Fluticasone Prop Spray	50|micrograms	1|in_the_morning	Saline Nasil Spray	do_not_know	as_needed							0	1	0	0	0
12158121	1	0	1	0	0	0	0		Dicyclomine	10|milligrams	as_needed	Estradiol	10|micrograms	2|per_week	Hydroxyzine	25|micrograms	1|at_bedtime	Lamotrigine	100|milligrams	1|in_the_morning	Omeprazole	40|milligrams	1|per_day	Pravastatin	40|milligrams	1|at_bedtime	Venlafaxine	150|milligrams	2|in_the_morning	Albuterol	do_not_know	as_needed							0	0	1	0	1	Franklin square	12/4/2020	12/6/2020	0
12167936	1	1	0	1	0	0	0	Peanuts, nuts	Nexplanon	do_not_know	do_not_know																												0	0	0	1	0
12172709	3	0	0	0	0	0	1		Carvedilol	25|milligrams	2|per_day	Lisinopril	5|milligrams	2|per_day	Lexapro	10|milligrams	1|at_bedtime	Amtripyline	50|milligrams	1|at_bedtime	Hydroxine	50|milligrams	1|at_bedtime																0	0	0	1	1	Frederick memorial	3/17/2020	3/17/2020	0
12177257	0	0	0	0	0	0	1		amlodipine	2.5|milligrams	1|in_the_morning																												1	0	0	0	0
12178061	0	0	0	0	0	0	1		Metformin	750|milligrams	2|per_day	Glipizide	10|milligrams	1|per_day																									0	0	1	0	0
12179566	1	0	0	0	0	0	1																																0	0	0	1	0
12180156	1	0	0	0	0	0	1		EnteraGam	2|grams	1|per_day	Vitamin C	500|milligrams	3|per_day	Quercetin	500|milligrams	2|per_day	Digestive Enzymes	800|milligrams	3|per_day	B Complex	do_not_know	2|per_day	Zinc	30|milligrams	1|per_day	Copper	2|milligrams	1|per_day	Vitamin D	500|units	10|per_day	Magnesium Taurates	125|milligrams	2|per_day	Albuterol	do_not_know	as_needed	0	0	1	0	0
12182783	1	0	0	0	0	0	1		Lithium	300|milligrams	2|at_bedtime	Lithium	450|milligrams	1|in_the_morning	Lamictal	25|milligrams	3|per_day	Rexulti	2|milligrams	1|in_the_morning	Seroquel	100|milligrams	1|at_bedtime																0	1	0	0	0
12198507	1	0	0	0	0	0	1																																0	1	0	0	0
12200737	3	0	0	0	0	0	0																																0	0	0	0
12211774	2	0	1	1	0	1	0		Amlodipine	2.5|milligrams	1|per_day	Metoprolol	50|milligrams	1|per_day	Atorvastatin	10|milligrams	1|per_day	Citalopram	40|milligrams	1|per_day	Esomeprazole	40|milligrams	1|per_day	Cetirizine	10|milligrams	1|per_day	Breo Ellipta	1|puffs	1|per_day	Albuterol	2|puffs	as_needed							0	0	0	1	0
12231042	1	0	0	0	0	0	1		Cetritizine HCL	10|milligrams	1|per_day	Albuterol Inhaler	do_not_know	as_needed																									0	0	1	0	0
12237246	1	0	1	0	0	0	0																																0	0	1	0	1	Mid star Montgomery and suberban hospital	11/21/2020	11/23/2020	0
12237309	1	0	0	0	0	0	1		Savella	50|milligrams	2|per_day	Propanolol	80|milligrams	as_needed	Meloxican	15|milligrams	1|per_day	Gabanpentin	100|milligrams	3|per_day	Aspirin	81|milligrams	1|per_day	Cetrizen	10|milligrams	1|per_day	Sumatriptan	50|milligrams	1|per_day	Diclofenac 1%topical gel	1|milligrams	as_needed	Pantoprazole	80|grams	as_needed				0	0	1	0	0
12238537	3	0	0	0	0	0	0																																0	0	0	0
12238590	0	1	1	1	0	0	0	hazelnuts	prednisone	20|milligrams	18|per_week	levothyroxine	150|micrograms	3|per_day	armour thyroid	60|milligrams	1|per_day																						0	1	0	0	0
12240835	1	1	1	0	1	0	0	seafood	prednisone	10|milligrams	2|per_day	albuterol	2.5|milligrams	1|per_day	Multiple Vitamins C, B, Elderberry, D	do_not_know	1|per_day	Melatonin	3|milligrams	1|at_bedtime	Mucinex	do_not_know	1|at_bedtime	Flonase	do_not_know	1|at_bedtime													0	0	1	0	0
12250532	0	0	1	1	0	0	0		Abuterol	2|puffs	3|per_day	Abuterol nebilizer	3|drops	4|per_day	Cingular	10|milligrams	1|per_day	Claritin	10|milligrams	1|per_day	Flonase	2|drops	1|per_day	Topiramate	100|milligrams	as_needed													0	0	1	0	0
12255666	0	0	0	1	0	0	0		Omeprazole 40 mg	40|milligrams	2|per_day	Sucralfate 1gm	1|grams	3|per_day	Propranolol 10mg	10|milligrams	1|in_the_morning	Sumatriptan 25mg	25|milligrams	as_needed	Atorvastatin 10mg	10|milligrams	1|at_bedtime	Zolpidem 5mg			Gabapentin 300mg			Ozempic .50mg
12255287	1	0	0	0	0	0	1																																1	0	0	0	0
12257411	1	0	0	1	0	0	0		Topiramate	25|milligrams	1|per_day	Hydrochlorothiazide	25|milligrams	1|per_day	amitriptylin	10|milligrams	1|at_bedtime	Ozeprazole	40|milligrams	1|per_day	aspirin	81|milligrams	1|per_day																0	0	1	0	0
12261539	2	1	1	0	0	0	0	Coconut	Albuterol	do_not_know	1|per_week																												0	1	0	0	1	Medstar Washington Hospital Center	3/1/2021	3/9/2021	0
12274410	1	0	0	0	0	0	1																																0	0	0	1	0
12277533	3	0	0	1	0	0	0		Olisartan HCTZ	25|milligrams	1|in_the_morning																												0	0	1	0	1	George Washington University Hospital	12/10/2020	12/14/2020	0
12289452	4	0	1	0	0	0	0		Albuterol	2|puffs	as_needed	Omeprazol	20|milligrams	1|in_the_morning	Metoprolol	25|milligrams	1|in_the_morning	Cyclobenzaprine	10|milligrams	1|at_bedtime	Divalproex Sod Er	500|milligrams	1|at_bedtime	Butalb-Acetamin-Caff	50|milligrams	as_needed	Escitalopram	5|milligrams	1|per_day										1	0	0	0	1	Good Samaritan Hospital	3/27/2021	3/28/2021	0
12293026	0	0	0	0	0	0	1																																0	0	1	0	0
12296354	1	0	0	1	0	1	0		Aleve	220|milligrams	as_needed	Tylennol	500|milligrams	as_needed	Ondansetron	4|milligrams	as_needed	Albuterol Sulfate	90|micrograms	as_needed																			0	0	0	1	0
12301699	1	0	0	1	0	0	0		tecfidera	240|milligrams	2|per_day	nortryptyline	do_not_know	2|per_day	metoprolol	100|milligrams	1|per_day	valtrex	1|grams	1|per_day	rizotriptan	10|milligrams	as_needed	topomax	150|milligrams	1|per_day	HCTZ	12.5|milligrams	1|per_day	Vitamin D	do_not_know	1|per_day	Ibuprofen	800|milligrams	as_needed				0	0	1	0	0
12304479	1	0	0	0	0	0	1		Adderral 10 mg 2x daily	10|milligrams	1|in_the_morning	prem pro	do_not_know	1|in_the_morning																									0	0	0	1	0
12311190	3	0	0	0	0	0	0																																0	0	0	0
12315125	1	0	0	0	0	0	1																																0	1	0	0	0
12319376	1	0	0	0	0	0	1		Pravastatin	40|milligrams	1|at_bedtime	Amlodipine	2.5|milligrams	1|at_bedtime																									1	0	0	0	1	Adventist Takoma Park	3/29/2021	3/31/2021	0
12320668	2	1	0	0	0	0	0	Seafood peanuts																															0	1	0	0	0
12322220	3	0	0	1	0	0	0		escitalopram	35|milligrams	1|at_bedtime	trazodone	75|milligrams	1|at_bedtime	gabapentin	300|milligrams	1|at_bedtime	vitamin D3	50|micrograms	1|at_bedtime	melatonin	5|milligrams	1|at_bedtime	fexofenadine	180|milligrams	1|in_the_morning													0	0	0	1	0
12322959	3	0	0	0	0	0	1																																0	0	1	0	0
12328156	1	0	0	1	0	0	0		Levothyroxine	100|micrograms	1|per_day	Liothyronine	5|micrograms	4|per_week	Liothyronine	8.5|micrograms	3|per_week	Yaz	do_not_know	1|per_day	LDN	3|milligrams	1|per_day																0	0	0	1	0
12329314	0	0	0	0	0	0	1																																0	0	1	0	0
12330436	0	0	0	0	0	0	1																																0	0	1	0	0
12330496	3	0	0	0	0	0	0																																0	0	0	0
12339920	1	0	0	0	0	0	1		Klonopin	1|milligrams	1|at_bedtime	Adderall	40|milligrams	1|in_the_morning	Lamictal	100|milligrams	2|per_day	Nuedexta	20|milligrams	2|per_day	Pristine ER	200|milligrams	1|in_the_morning	Mirapex	1|milligrams	1|at_bedtime	Seroquel	100|milligrams	1|at_bedtime	Valtrex	500|milligrams	1|at_bedtime	Klonopin	0.5|milligrams	as_needed	Adderall	20|milligrams	as_needed	0	0	1	0	0
12346749	0	0	0	0	0	0	1		Wellbutrin 100mg	100|milligrams	1|in_the_morning																												0	0	0	1	1	Franklin square	10/6/2020	10/12/2020	0
12349507	0	1	0	0	0	0	0	Gluten	Pantoprazole	40|milligrams	1|per_day																												0	0	0	1	0
12349662	1	0	0	0	0	0	1		Iron pills	135|grams	1|in_the_morning																												0	1	0	0	0
12350566	1	0	0	0	0	0	1		Pantoprazole	40|milligrams	1|in_the_morning	Vyvanse	30|milligrams	1|in_the_morning	Symbicort 160 mcg-4.5	2|puffs	2|per_day	Albuterol	2|puffs	as_needed	Alyacen 1/35	1|units	1|per_day																0	0	0	1	0
12352141	1	0	1	1	0	0	0		Albuterol	1|puffs	as_needed	Symbicort	2|puffs	1|per_day	Budesonide Rinse	1|units	1|per_day	Spironolactone	50|milligrams	1|per_day	Zyrtec	10|milligrams	1|per_day	Lorazepam	0.5|milligrams	as_needed	Escitalopram	10|milligrams	1|per_day	Birth Control	do_not_know	1|per_day							0	0	1	0	0
12356937	2	0	0	0	0	0	1		Niphadepine90 mg	90|milligrams	2|per_day	Calsitrate	20|milligrams	2|per_day	Altorvistatin	50|milligrams	as_needed	Oxycodone	10|milligrams	3|per_day	Gavapenton	300|milligrams	6|per_day																0	0	1	0	1	Good Samartian Hospital	11/29/2020	12/13/2020	0
12358010	1	0	0	0	0	0	1		Propazole	do_not_know	1|per_day																												0	1	0	0	0
12329675	2	0	0	0	0	0	1		Prochlorper	do_not_know	3|per_day																												0	0	1	0	1	I was held overnight at MedStar Southern MD	2/15/2021	4/16/2021	0
12364307	0	0	0	1	0	0	0		Tri-Lo Marzia	do_not_know	1|in_the_morning																												0	0	0	1	0
12366600	3	0	0	0	0	0	0																																0	0	0	0
12367855	1	0	0	0	0	0	1																																1	0	1	0	1	George Washington	3/18/2021	3/30/2021	0
12373364	0	0	0	0	0	0	1																																0	0	1	0	0
12380738	3	0	0	0	0	0	1																																0	0	0	1	1	Washington Hospital Center	7/20/2020	7/24/2020	0
12395992	1	0	0	0	0	0	1																																0	0	0	1	0
12416341	4	0	0	0	0	0	1		Hydrochlorothiazide	12.5|milligrams	1|at_bedtime	Pantoprazole	40|milligrams	1|at_bedtime	Albuterol	2|puffs	as_needed	Amlodipine	5|milligrams	1|at_bedtime	Montelukast	10|milligrams	1|at_bedtime	Vitamin D	do_not_know	1|at_bedtime	DuoNeb	1|units	as_needed										0	0	0	1	0
12426447	1	0	0	0	0	0	1		Omeprazole	40|milligrams	1|in_the_morning	Sucralfate	1|grams	1|in_the_morning	Pristiq	25|milligrams	1|per_day																						0	0	0	1	0
12433925	3	0	0	0	0	0	1		Diclofenac sodium 50mg oral	50|milligrams	1|per_day	Duloxetine 20mg oral	20|milligrams	1|per_day																									0	0	0	1	0
12460541	1	0	0	0	0	0	1																																0	0	1	0	0
12468151	1	0	1	1	0	0	0																																0	1	0	0	1	Medstar Southern Maryland Hospital	4/4/2021	4/10/2021	0
12500131	0	0	0	0	0	0	1																																0	0	1	0	0
12502841	1	0	1	0	0	0	0		Vitamin C	1000|milligrams	1|per_day	Vitamin D	50|units	1|in_the_morning	Restasis	1|drops	2|per_day	Combivent	1|puffs	4|per_day	Motrin	600|milligrams	as_needed	Lotemax	1|drops	2|per_day													1	0	0	0	0
12522915	1	0	1	1	0	0	0		multivitamin	do_not_know	2|per_day	vit d	50|micrograms	1|per_day	ibuprofen	800|milligrams	as_needed	aleve	400|milligrams	as_needed																			0	0	1	0	0
12561204	3	0	0	0	0	0	0																																0	0	0	0
12565621	1	0	1	1	0	0	0																																0	1	0	0	0
12566050	1	0	0	0	0	0	1		Lisinopril	25|milligrams	1|per_day	Atorvastatin	40|milligrams	1|at_bedtime	Metformin	500|milligrams	2|per_day	Furosemide	40|milligrams	1|per_day	Myrbetriq	50|milligrams	1|per_day	Aspirin	81|milligrams	1|per_day	Trulicity	75|milligrams	1|per_week	Albuterol ProAir	2|milligrams	as_needed							1	0	0	0	0
12586862	3	0	0	0	0	0	0																																0	0	0	0
12622390	3	0	1	0	0	0	0		Lexapro	10|milligrams	1|at_bedtime	Allegra	do_not_know	1|at_bedtime	Flonase	do_not_know	1|in_the_morning																						0	0	0	1	0
12626233	0	1	0	0	0	0	0	Eggs	Wellbutrin	300|milligrams	1|per_day	Prozac	20|milligrams	1|per_day	Anastrazole	1|milligrams	1|per_day																						0	0	1	0	0
12631724	2	0	0	0	0	0	1		Atenolol 50mg daily	50|milligrams	1|per_day	Valsartan and hydrochloride160daily/25mg	1|milligrams	1|per_day																									0	0	1	0	1	WHC	2/17/2021	2/18/2021	0
12635538	1	0	1	1	0	0	0		Medication																														0	0	0	0
12662174	3	0	1	0	0	0	0		Synthroid	150|micrograms	6|per_week	Colchicine	0.6|milligrams	2|per_day	Ambien	5|milligrams	1|at_bedtime																						0	0	0	1	0
12669688	1	0	0	0	0	0	1		Bentyl	10|milligrams	4|per_day	Nexplanon	68|milligrams	do_not_know																									0	0	0	1	1	Bay View	12/21/2020	12/26/2020	0
12674145	3	0	0	0	0	0	0																																0	0	0	0
12675242	1	0	0	0	0	0	1		Metformin	500|milligrams	1|in_the_morning	Fursomide	20|grams	1|in_the_morning	St. Josephs aspirin	81|milligrams	1|in_the_morning	Telmisartan	80|milligrams	1|in_the_morning	Atorvastatin	80|milligrams	1|in_the_morning	Meloxicam	15|milligrams	1|in_the_morning													0	0	1	0	1	It was for 1 night due too having pneumonia in both lungs due to COVID	3/3/2021	3/4/2021	0
12684514	1	1	0	1	0	0	0	Nuts,	metformin	1000|milligrams	1|in_the_morning	clopidorel	75|milligrams	1|in_the_morning	glimepride	2|milligrams	2|per_day	acetaminophen	500|milligrams	1|in_the_morning	pravastatin	40|milligrams	1|at_bedtime	ezetimbe	10|milligrams	1|at_bedtime	losartin	25|milligrams	1|at_bedtime	bystolic	20|milligrams	1|at_bedtime	levothyroxoine	125|micrograms	1|at_bedtime	allergy relief	10|milligrams	2|per_day	0	0	0	1	0
12712131	1	0	0	0	0	0	1		amlodipine	7.5|milligrams	1|at_bedtime	vitamin D	500|units	1|per_day	pantoprazale sodium	40|milligrams	as_needed	cvs gas relf	80|milligrams	3|per_day	loratadine	10|milligrams	1|per_day	sumatriptan	100|milligrams	1|per_day													0	0	0	1	0
12717838	3	0	0	0	0	0	0																																0	0	0	0
12725011	1	0	0	0	0	0	1																																0	1	0	0	1	John's Hopkins Hospital	3/25/2021	4/5/2021	1	0
12729898	1	0	0	1	0	0	0																																0	0	0	1	1	Medstar Montgomery	9/7/2020	10/9/2020	1	1
12733925	1	0	0	0	0	0	1																																0	1	0	0	1	in the ER twice and monitored at home via pulsator	4/27/2021	4/27/2021	0
12737091	1	0	0	0	0	0	1																																0	0	1	0	0
12689618	1	0	1	0	0	0	0																																0	0	1	0	1	George Washington Hospital	11/10/2020	11/14/2020	0
12740320	0	0	0	0	0	0	1		Levothyroxin	137|micrograms	1|per_day	Levothyroxin	150|micrograms	1|per_day	Fluoxetine	20|milligrams	1|per_day	Vitamin D	125|micrograms	1|per_day	Melatonin	5|milligrams	1|at_bedtime	Lactose Enzyme	do_not_know	as_needed	Garden-of-Life Organic Food Multi-vitamin	do_not_know	1|per_day	Navitas Organic Superfood Blend	do_not_know	1|per_day	Salt-Stick Buffered Electrolyte Salts	do_not_know	1|per_day	Tumeric	500|milligrams	2|per_day	0	0	0	1	0
12749299	1	0	0	0	0	0	1		Paxil	20|milligrams	1|per_day	Protonix	do_not_know	1|per_day																									0	1	0	0	0
12738760	1	0	1	1	0	0	0		zyrtec	10|milligrams	2|per_day	nasacort sensamyst	2|puffs	1|per_day	melatonin	5|milligrams	1|at_bedtime	Merena IUD	do_not_know	do_not_know	D3	75|micrograms	1|in_the_morning	multivitamin	do_not_know	1|in_the_morning	pepcid complete	1|units	1|at_bedtime										0	0	1	0	0
12742250	4	1	1	0	0	0	0	Pineapple	Albuterol	2|puffs	as_needed	Zerytec	1|teaspoons	1|at_bedtime																									0	0	0	1	1	Howard University Hospital and Med Star Southern Maryland Hospital	12/4/2020	12/9/2020	0
12792000	1	1	0	1	0	0	0	Crab																															0	0	0	1	0
12791990	0	1	1	1	0	0	0	shellfish	Cyclobenzaprine, arthritis in back and neck	10|milligrams	1|at_bedtime	Montelucast	do_not_know	1|at_bedtime	Rizatriptan, migraines	do_not_know	as_needed	Claritin, Benadryl	do_not_know	as_needed	Nasonex	do_not_know	1|at_bedtime																0	0	0	1	0
12797471	3	0	0	0	0	0	1		Naproxen	500|milligrams	2|per_day	Trazodone	100|milligrams	1|per_day																									0	0	0	1	0
12805613	0	0	1	0	0	0	0																																0	0	0	1	0
12814795	1	0	0	0	0	0	1		omeprazole	40|grams	1|in_the_morning	wixela	2|puffs	2|per_day	diltiazem	120|milligrams	2|per_day	synthroid	200|micrograms	1|in_the_morning	Allopurinol	200|milligrams	1|in_the_morning	Monolukast	10|milligrams	1|at_bedtime	sertraline HCL	100|milligrams	1|at_bedtime	Famotidine	40|milligrams	1|at_bedtime	tamsulosin HCL	4|micrograms	1|at_bedtime	dutasteride	5|micrograms	1|at_bedtime	0	0	1	0	0
12818404	1	0	0	0	0	0	1		Bupropion HCL ER (XL) 150MG	150|milligrams	1|per_day																												0	0	0	1	0
12828765	3	0	0	0	0	0	0																																0	0	0	0
12846355	1	1	0	1	1	1	0	Citrus	Zofran	4|milligrams	3|per_day	Gabapentin	300|milligrams	1|at_bedtime	Testosterone cypionate	70|milligrams	1|per_week	Zyrtec	10|milligrams	1|in_the_morning	Colace	100|milligrams	3|per_day	CBD/THC 2:1 gummy	10|milligrams	as_needed													0	0	0	1	0
12849460	1	0	0	0	0	0	1		Escitalopram	15|milligrams	1|in_the_morning																												0	0	0	1	1	Penn Presbyterian Hospital in Philadelphia	3/29/2020	4/1/2020	0
12856359	1	0	0	0	0	0	1		Levothyroxine	75|micrograms	1|in_the_morning	Advair Diskus 100/50	1|puffs	1|in_the_morning	Fluticasone Propionate	50|micrograms	1|in_the_morning	Fiber Supplement (methylcellulose)	2|units	1|at_bedtime	Probiotic	1|units	1|in_the_morning	Multivitamin	1|units	1|in_the_morning	Vitamin D Supplement	1|units	1|in_the_morning										0	0	0	1	0
12868276	1	0	0	0	0	0	1		Amlodipine	10|milligrams	1|in_the_morning																												0	1	0	0	1	Harbor Hospital	2/22/2021	3/3/2021	0
12880223	1	0	0	1	0	0	0		Over the counter Diabetic Vitamins	do_not_know	1|per_day	Metamucil	1|tablespoons	1|per_day	Cinnamon	do_not_know	2|per_day	Tumeric	do_not_know	1|per_day																			0	1	0	0	1	Good Samaritan Loch Raven Blvd. Baltimore, MD	5/6/2021	5/11/2021	0
12880238	1	0	0	1	0	0	0		Prozac	40|milligrams	1|per_day	Prempro	0.3|milligrams	1|per_day	Doxepin Hcl	25|milligrams	3|at_bedtime	ChlordiazePoxide HCL	25|milligrams	2|at_bedtime	Treximet	85|milligrams	as_needed	Aimovig	140|milligrams	1|per_month													0	0	0	1	1	Upper Chesapeake Hospital	11/15/2020	11/15/2020	0
12897348	1	0	0	0	0	0	1																																0	0	0	1	0
12900084	1	0	0	0	0	0	1		Amlodipine	10|milligrams	1|in_the_morning																												0	0	0	1	1	Sentara of Woodbridge	11/14/2020	11/22/2020	0
12906886	3	0	0	0	0	0	0																																0	0	0	0
12915812	1	0	0	0	0	0	1		advair	250|micrograms	2|per_day	omeprazole	20|milligrams	1|per_day																									0	1	0	0	0
12873555	1	0	0	1	0	0	0		Pepcid	20|milligrams	1|at_bedtime	Omeprazole	20|milligrams	2|per_day	Vitamin D	1|units	1|per_day	Vitamin B12	500|micrograms	1|per_day	Multi womens vitamin	1|tablespoons	1|per_day	Zinc	50|micrograms	1|per_day													0	0	1	0	0
12925170	1	0	0	0	0	0	1		Bupropion	150|milligrams	2|per_day	Fluticasone furoate inhalation powder	50|micrograms	as_needed																									0	0	1	0	0
12914076	3	0	0	0	0	0	0																																0	0	0	0
12977885	1	0	0	1	0	0	0		Losartan potassium	50|milligrams	1|per_day	Amlodipine Besylate	10|milligrams	1|per_day	Hydrochlorothizadie	25|milligrams	1|per_day																						0	0	1	0	1	Washington Hospital Center	2/16/2021	3/12/2021	1	0
12980663	1	0	0	0	0	0	1		Loratadine	10|milligrams	1|in_the_morning	simvastatin	40|milligrams	1|at_bedtime	Fluticasone Propionate	50|micrograms	as_needed																						0	0	1	0	1	Adventist White Oak Medical Center	4/12/2021	4/12/2021	0
[truncated: 1 more columns]
