# Supplementary material for: Health, social, and economic characteristics of patients enrolled in a COVID-19 recovery program
Source: PLoS One. 2022 Nov 30;17(11):e0278154. doi: 10.1371/journal.pone.0278154 (PMC9710845; doi:10.1371/journal.pone.0278154)
Supplement: S2 Data — (CSV) [file pone.0278154.s003.csv]

response_id	FAT_Motiv	FAT_Exercise	FAT_fatigue	FAT_PF	FAT_Prob	FAT_SPF	FAT_duties	FAT_symp	FAT_interferes	FAT_global
11296015	7	2	6	4	2	3	6	6	6	5
11297073	7	3	7	3	3	6	3	6	7	2
11298235	7	6	7	7	7	7	6	7	7	2
11303031	7	4	7	7	7	7	7	7	7	2
11306708	7	3	3	7	6	3	6	6	3	3
11319815	7	7	4	4	4	4	6	6	6	5
11322888	6	6	6	7	6	7	7	6	7	7
11325950	7	5	3	3	7	7	7	4	6	3
11337573	3	6	3	3	6	6	3	6	6	4
11349903	3	7	7	7	7	7	7	7	7	2
11356312	3	3	3	6	5	6	4	4	4	3
11361376	7	2	4	6	4	4	6	3	3	6
11361566	4	1	1	1	1	1	1	1	1	4
11374139	3	4	5	7	4	3	7	4	3	1
11377724	7	7	7	3	3	3	6	7	3	2
11386790	7	3	7	7	3	6	3	6	7	3
11391803	3	3	3	3	6	3	6	3	3	6
11391871	7	1	4	7	7	3	7	3	7	4
11397448	7	6	7	7	7	7	7	7	7	0
11406290	6	6	4	5	5	4	4	1	4	4
11418907	7	7	7	7	6	7	3	7	3	1
11428462	2	7	7	7	7	7	7	7	7	1
11431627	3	4	7	7	3	7	7	4	7	3
11437905	7	5	7	3	3	6	4	7	3	7
11438521	6	5	5	2	2	1	1	1	1	1
11446429	7	7	7	7	7	7	7	7	7	0
11469046	7	6	7	7	7	7	7	7	7	1
11476703	4	7	7	7	7	7	3	5	4	4
11481200	7	7	7	7	7	7	7	7	7	7
11487884	6	6	6	4	4	5	1	2	5	4
11490471	4	5	5	4	4	4	5	5	4	4
11500864	3	7	7	7	3	3	6	4	6	3
11507405	7	5	7	7	7	7	7	7	7	4
11518919	6	4	2	2	2	4	5	5	5	5
11523905	3	4	4	6	6	4	6	4	4	7
11546748	7	6	7	7	6	3	7	7	7	3
11548715	7	6	4	4	4	4	5	6	5	7
11549880	3	7	3	6	6	7	3	4	6	4
11551165	6	2	4	6	6	6	6	7	6	4
11562385	3	3	7	3	3	6	6	7	6	3
11574442	7	7	7	7	7	7	7	7	7	0
11574657	7	7	7	7	7	7	7	7	7	2
11575439	7	6	5	3	6	6	6	5	6	7
11579346	4	6	6	6	6	6	6	5	4	7
11579362	7	7	7	7	7	7	7	7	7	3
11583974	7	5	6	6	4	4	6	4	4	6
11588078	7	4	6	6	6	4	6	6	6	8
11598809	7	6	7	7	7	7	7	6	7	2
11602630	7	7	7	7	6	7	7	5	7	3
11606460	7	7	3	7	7	7	7	7	7	3
11609716	4	4	4	4	4	4	2	2	4	10
11620599	6	6	6	6	6	7	7	6	6	6
11623611	7	7	7	7	7	7	7	7	7	0
11631069	6	3	6	3	5	5	7	6	6	3
11637647	3	6	5	7	6	4	6	5	6	9
11639809	4	5	5	5	5	5	5	5	5	9
11647392	6	6	6	6	4	4	6	5	6	7
11670262	7	7	7	7	7	7	7	7	7	2
11671940	7	6	7	7	7	6	6	6	6	3
11672616	4	6	7	7	7	7	7	7	7	8
11608156	7	6	6	4	5	6	6	5	6	5
11681473	7	4	3	3	3	3	3	3	3	2
11691416	6	3	5	4	5	5	6	5	5	5
11694781	1	2	1	1	1	1	1	1	1	9
11699528	3	7	7	3	3	7	5	6	5	8
11699221	7	7	7	7	7	7	7	7	7	0
11704829	7	1	5	4	5	1	7	7	6	3
11709710	4	4	5	4	4	4	4	4	4	5
11709807	7	6	6	4	5	6	4	2	4	5
11717693	6	6	7	6	6	6	6	6	6	8
11721630	7	7	7	7	7	7	7	3	7	3
11724813	6	6	6	6	7	7	7	7	7	7
11725025	7	7	7	7	7	7	7	7	7	0
11725184	4	3	3	4	2	2	2	6	4	8
11725647
11730258	7	7	7	3	6	4	6	7	6	6
11730670	6	5	4	4	4	5	6	5	6	6
11730946	2	3	4	5	1	2	2	1	2	7
11731932	7	4	4	6	5	5	2	6	6	3
11734173	6	5
11732455
11735491	3	1	2	6	1	2	2	1	2	9
11740130	6	7	7	7	4	7	6	7	7	3
11741667	7	6	7	7	7	7	7	7	7	3
11742389	7	7	7	7	7	7	7	4	6	4
11726417	3	3	3	4	6	5	6	7	6	6
11749925	6	5	4	4	5	4	4	4	5	5
11760545	7	7	7	7	3	7	3	3	6	3
11761272
11761310	7	4	6	3	6	6	6	4	4	5
11776912	5	4	7	7	7	7	7	3	7	2
11777155	7	7	7	7	7	7	7	7	7	2
11786781	7	6	3	3	3	3	6	3	3	2
11792354	5	5	1	6	4	4	6	4	2	5
11793185	7	4	7	3	4	7	7	4	3	3
11798653	6	7	7	7	7	7	7	7	7	2
11799365	1	1	1	1	1	1	1	1	1	3
11817823	6	2	4	6	6	4	4	5	4	7
11818791	6	6	6	6	6	6	6	3	6	2
11833781
11844771	7	1	3	4	6	4	4	6	3	4
11847226
11848083	3	4	7	4	3	4	6	2	4	7
11860391	7	1	7	7	3	3	3	3	6	5
11870411	4	6	4	4	4	4	6	5	6	4
11875377	3	6	7	7	3	3	4	6	7	7
11886995	3	5	6	3	6	3	5	3	3	5
11888523	3	7	3	7	3	3	7	3	3	4
11893980	3	5	4	7	3	4	7	6	6	7
11896082	3	4	6	6	5	5	5	1	4	6
11896438	7	7	6	5	4	5	4	5	6	6
11901369	6	4	6	3	5	5	5	1	6	6
11901524	7	3	7	7	7	3	7	3	3	3
11922543	6	6	7	3	3	3	3	7	3	0
11926717	7	4	7	7	7	7	7	7	7	2
11927720	7	6	7	3	3	6	6	6	6	4
11948497	7	7	7	7	7	7	7	7	7	0
11964507	7	4	7	6	4	6	6	6	6	4
11969894	3	4	6	4	5	5	6	5	6	4
11971185	3	3	6	6	6	3	6	3	7	4
11974589	6	5	4	4	5	5	5	2	1	7
11979165	3	2	3	3	3	3	3	5	3	7
11988816
11989911	7	7	7	7	7	7	7	7	7	5
12008814	4	4	5	4	4	5	4	6	4	4
12013013	6	4	6	6	6	3	6	6	7	5
12014278	7	7	7	7	7	7	7	7	7	2
12021509	6	5	5	6	4	1	6	5	4	7
12022272	7	4	7	7	3	3	7	7	7	2
12024578	6	1	1	6	1	1	1	1	1	0
12024542	3	6	6	3	4	6	3	5	6	4
12025876	3	7	3	3	6	4	6	5	6	7
12031357	7	7	7	7	7	7	7	7	7	4
12033086	6	4	6	6	6	6	6	7	6	4
12037734	7	6	7	7	7	7	7	7	7	4
12038641	6	1	7	7	7	7	7	6	6	3
12041448	3	4	7	7	7	3	3	4	3	5
12042803	3	2	3	3	6	6	7	7	7	7
12058142	4	6	5	4	5	5	5	5	5	7
12064192	4	4	1	4	1	4	4	1	4	0
12065621	7	7	7	7	6	7	7	3	6	3
12066085	7	7	7	7	7	3	7	3	7	3
12066135	6	7	3	6	6	4	6	4	6	4
12073804	7	3	4	3	7	7	7	7	7	4
12083233	6	4	5	4	3	4	3	5	4	7
12089673	7	6	3	3	3	3	3	6	7	2
12089217	7	4	3	7	7	7	7	1	7	Worst Fatigue
12089997	6	6	6	6	6	6	7	6	3	3
12097027	6	4	4	4	6	4	5	5	5	5
12103758	7	6	7	7	7	7	7	6	7	3
12104260	7	7	7	7	7	7	7	7	7	Worst Fatigue
12113569	6	6	6	6	6	6	6	7	7	2
12115817	1	2	4	4	6	6	7	3	7	4
12087804	7	6	7	3	6	6	6	6	6	3
12117611	7	7	7	7	3	3	7	6	7	2
12125534	6	6	4	6	4	6	6	6	3	6
12139619	7	4	6	6	6	6	6	4	6	4
12144281	7	3	7	7	7	7	7	3	6	2
12144403	6	6	6	5	4	5	5	5	5	5
12146466	2	4	5	6	3	5	5	5	3	5
12158123	7	3	7	7	3	7	7	3	7	3
12167938	4	5	5	5	5	5	5	5	4	1
12172711	6	6	6	6	6	7	4	6	6	7
12177259	3	1	6	6	4	4	6	6	6	5
12178063	6	5	6	1	5	2	1	5	5	8
12179568	1	6	6	3	3	3	6	6	7	8
12180158	7	7	7	7	7	7	7	7	7	1
12182785	7	1	7	4	7	5	3	7	7	3
12198509	4	1	4	6	5	5	6	5	4	5
12200740
12211776	7	3	3	7	3	6	6	6	6	5
12231044	6	4	5	6	4	6	4	5	6	7
12237580	7	3	7	6	6	3	3	6	4	7
12237312	6	6	6	6	6	6	6	6	4	7
12238540
12239252	6	7	6	4	4	6	6	5	6	6
12240838	7	4	7	7	6	3	7	6	3	3
12250534	7	6	7	6	6	4	7	7	7	2
12255668
12255290	3	7	7	7	3	6	6	4	6	5
12257413	7	1	6	6	3	7	7	3	3	1
12261541	7	1	7	6	6	6	6	6	6	6
12274413	7	7	3	7	7	7	3	3	7	7
12277537	7	7	7	7	6	7	6	6	1	5
12289454	7	3	6	6	6	4	6	5	6	4
12293028	7	7	7	7	7	4	6	6	4	6
12296356	4	2	5	6	4	4	6	5	6	5
12301702	7	7	7	7	7	7	7	7	7	Worst Fatigue
12304481	7	7	7	7	7	3	3	7	3	Worst Fatigue
12311192
12315128	3	1	7	2	4	2	4	2	3	6
12319378	3	7	7	6	4	4	6	3	4	7
12320670	6	5	3	3	3	5	3	5	3	7
12322222	7	3	3	3	3	7	7	3	3	1
12322961	3	5	4	6	6	3	6	5	7	5
12328158	7	7	7	7	7	7	7	7	7	3
12329316	7	7	6	6	6	6	6	5	4	5
12330438	7	4	6	6	6	6	6	5	6	4
12330498
12339922	7	7	7	7	7	7	7	7	7	1
12346751	7	6	6	6	6	4	6	6	7	5
12349509	7	6	7	7	7	7	7	7	7	2
12349664	7	1	1	7	7	7	7	7	7	2
12350568	7	7	3	3	3	3	3	6	6	2
12352143	3	7	6	7	7	3	7	7	3	7
12356940	6	6	1	1	1	6	1	6	6	8
12358012	7	6	7	7	7	7	7	7	7	1
12329677	7	7	7	7	7	7	7	7	7	Worst Fatigue
12364309	4	4	1	1	1	1	1	1	1	0
12366602
12367857	1	7	6	6	6	3	3	3	3	7
12373369	6	7	7	7	7	7	7	7	7	Worst Fatigue
12380740	6	4	4	4	4	6	4	4	6	6
12395994	6	6	6	4	1	1	1	1	1	6
12416343	4	5	3	7	7	7	7	6	7	3
12426449	3	3	3	3	3	3	7	6	7	3
12433928	5	5	5	4	4	4	6	5	4	5
12460543	7	7	7	7	7	7	7	3	3	Worst Fatigue
12468153	6	6	5	5	5	5	6	5	5	8
12500133	6	5	4	6	6	6	6	6	6	5
12502843	3	5	6	6	6	6	5	5	6	4
12522917	6	5	4	6	4	4	6	4	4	7
12561207
12565623	3	6	6	6	6	6	6	6	6	1
12566052	6	1	4	6	3	5	2	5	2	7
12586864
12622392	7	7	6	6	6	2	6	6	6	5
12626236	7	1	1	1	1	1	1	1	1	1
12631726	7	6	3	3	3	6	6	3	3	7
12635540
12662176	7	7	3	6	7	7	7	7	7	4
12669690	7	7	7	7	7	7	7	7	7	1
12674147
12675244	7	1	1	7	1	6	3	4	1	6
12684516	3	4	6	7	3	3	3	3	3	3
12712133	3	1	7	6	6	4	7	1	3	5
12717841
12725013	7	4	7	6	6	6	6	6	6	3
12729900	3	2	4	4	5	5	5	5	5	8
12733927	7	3	7	7	7	7	7	6	7	2
12737095	3	7	7	7	3	7	7	3	7	3
12689620	7	4	6	4	5	1	6	1	5	5
12740323	4	6	7	7	7	7	7	7	7	4
12749301	7	7	3	6	4	6	6	5	6	5
12738762	6	4	4	6	4	5	4	1	4	5
12742254	7	6	7	7	7	6	7	7	7	3
12792002	3	4	7	7	7	3	3	4	6	3
12791992	3	7	4	6	6	6	6	5	6	4
12797473	6	4	6	6	6	6	6	1	6	5
12805615	6	2	6	7	3	3	3	2	3	4
12814797	6	2	4	4	4	4	6	4	6	8
12818406	7	4	7	7	7	7	7	7	7	2
12828767
12846357	7	7	3	7	3	7	7	6	3	5
12849462	6	2	2	6	6	6	6	6	6	7
12856361	3	2	6	6	5	5	5	4	4	6
12868278	3	4	6	6	6	3	3	6	7	3
12880225	3	4	4	6	5	6	5	2	2	5
12880240	3	1	7	6	6	4	7	7	3	2
12897350	3	3	7	7	7	3	3	7	3	4
12900086	3	7	7	7	3	4	7	7	3	7
12906888
12915814	3	6	3	7	7	7	7	7	7	2
12873557	7	1	4	6	6	5	5	6	4	5
12925172	3	4	3	3	6	4	3	6	6	5
12914078
12977887	1	1	2	1	1	2	2	1	1	8
12980665	3	7	3	7	4	7	3	7	7	7
