# Supplementary material for: Health, social, and economic characteristics of patients enrolled in a COVID-19 recovery program
Source: PLoS One. 2022 Nov 30;17(11):e0278154. doi: 10.1371/journal.pone.0278154 (PMC9710845; doi:10.1371/journal.pone.0278154)
Supplement: S3 Data — (CSV) [file pone.0278154.s004.csv]

response_id	Hist_heart	Hist_DM	Hist_Allergies	Hist_Exe	Hist_asthma	Hist_lung	Hist_kidney	Hist_cancer	Hist_Autoimmune	Hist_none
11296018	0	0	1	0	0	0	0	0	0	0
11297076	0	0	1	0	0	0	0	0	0	0
11298238	0	0	1	0	1	0	0	0	1	0
11303034	0	0	0	0	0	0	0	0	0	1
11306711	0	0	1	0	0	0	0	0	0	0
11319818	0	1	0	0	1	0	0	0	0	0
11322891	0	0	1	0	0	0	0	0	0	0
11325953	0	0	0	0	0	0	0	0	0	1
11337576	0	1	0	0	0	0	0	0	0	0
11349906	0	0	1	1	0	0	0	0	0	0
11356315	0	0	0	1	0	0	0	0	0	0
11361379	0	0	0	0	0	0	0	0	0	1
11361569	0	1	0	1	1	0	0	0	0	0
11374142	0	1	0	0	1	0	0	0	1	0
11377727	0	0	0	0	0	0	0	0	0	1
11386793	0	0	1	0	1	0	0	0	0	0
11391874	0	0	1	0	0	0	0	0	0	0
11397451	1	0	0	0	0	0	0	0	0	0
11406293	0	0	0	0	0	0	0	0	0	1
11418910	0	0	0	0	0	0	0	0	0	1
11428465	0	0	1	1	1	0	0	0	0	0
11431630	0	0	0	1	0	0	0	0	0	0
11437909	0	0	0	0	0	0	0	0	0	1
11438524	0	0	0	0	0	0	0	0	0	1
11446432	0	0	1	0	0	0	0	0	0	0
11469049	0	0	0	1	1	0	0	0	0	0
11476706	0	0	0	0	0	0	0	0	0	1
11481203	1	0	0	0	1	0	0	0	0	0
11487887	0	0	0	0	0	0	0	0	0	1
11490474	0	0	1	0	0	0	0	0	0	0
11500867	0	0	0	0	0	0	0	1	0	0
11507408	0	0	1	0	0	0	0	0	0	0
11518922	0	0	1	0	0	0	0	0	0	0
11523908	0	0	1	0	0	0	0	0	0	0
11546751	0	0	1	0	0	0	0	0	0	0
11548718	0	0	1	0	1	0	0	0	0	0
11549883	0	0	1	1	0	0	0	0	0	0
11551168	1	0	1	0	0	0	0	0	0	0
11562388	0	0	0	0	1	0	0	0	0	0
11574446	1	1	1	0	1	0	0	0	0	0
11574660	0	1	0	0	1	0	1	1	0	0
11575444	0	0	0	0	1	0	0	0	0	0
11579349	0	1	1	0	0	0	1	0	0	0
11579365	0	1	0	1	1	0	0	0	0	0
11583981	0	0	1	0	1	0	0	0	0	0
11588081	0	0	1	0	1	0	0	0	0	0
11598812	0	0	0	0	0	0	0	0	0	1
11602633	0	0	0	0	0	0	0	0	0	1
11606463	0	0	1	0	0	0	0	0	0	0
11609719	0	0	0	0	0	0	0	0	0	1
11620602	0	0	0	0	0	0	0	0	0	1
11623031	0	0	1	0	1	0	0	0	1	0
11623614	0	0	1	0	1	0	0	0	1	0
11631073	1	0	0	0	0	0	0	0	0	0
11637650	0	0	1	0	0	0	0	0	0	0
11639812	0	0	0	0	0	0	0	0	0	1
11647395	0	0	1	1	0	0	0	0	0	1
11670265	0	0	0	1	0	0	0	0	0	0
11671943	0	0	1	0	1	0	0	0	0	0
11672619	0	0	0	0	0	0	0	0	0	1
11608161	0	0	1	0	0	0	0	0	0	0
11681477	0	0	0	0	1	0	0	0	0	0
11691419	0	1	0	0	0	0	0	0	0	0
11694784	0	0	0	0	0	0	0	1	0	0
11699531	0	0	1	0	0	0	0	0	0	0
11699224	0	0	1	0	0	0	0	0	0	0
11704832	0	0	0	0	0	0	0	0	0	1
11709713	0	0	1	0	0	0	0	0	0	0
11709810	0	0	1	0	0	0	0	0	0	0
11717696	0	0	0	0	0	0	0	0	0	1
11721633	0	0	0	0	0	0	0	0	0	1
11724816	1	0	0	0	0	0	0	0	0	0
11725028	0	0	1	0	0	0	0	0	0	1
11725187	0	0	0	0	0	0	0	0	0	1
11725650	0	0	0	0	0	0	0	0	0	0
11730261	0	0	0	0	0	0	0	0	0	1
11730673	0	0	1	0	0	0	0	0	0	0
11730949	0	0	0	0	0	0	0	0	0	1
11731935	0	0	1	1	0	0	0	1	0	0
11734178	0	0	0	0	0	0	0	0	0	0
11732458	0	0	0	0	0	0	0	0	0	0
11735494	0	0	1	0	1	0	0	0	0	0
11740133	0	0	1	0	0	0	0	0	0	0
11741671	0	1	1	0	1	0	0	0	1	0
11742393	0	0	0	1	1	0	0	0	0	0
11726420	0	0	1	0	0	0	0	1	0	0
11749930	0	0	1	0	0	0	0	0	0	0
11760550	0	0	1	0	1	0	0	0	0	0
11761275	0	0	0	0	0	0	0	0	0	0
11761314	0	0	1	0	0	0	0	0	0	0
11776915	0	0	1	1	1	0	0	0	0	0
11777158	1	0	0	0	0	0	1	0	0	0
11786785	0	0	0	0	0	0	0	0	0	1
11792357	0	0	0	0	0	0	0	1	0	0
11793188	0	0	1	0	0	0	0	0	0	0
11798656	0	0	1	0	0	0	0	0	0	0
11799369	0	0	0	0	0	0	0	0	0	1
11817826	0	0	0	0	0	0	0	0	0	1
11818794	0	0	0	0	0	0	0	0	0	1
11833784	0	0	0	0	0	0	0	0	0	0
11844774	0	0	0	0	0	0	0	0	0	1
11847230	0	0	0	0	0	0	0	0	0	0
11848086	0	0	0	0	0	0	0	0	0	1
11860394	0	0	0	0	0	0	0	0	0	1
11870414	0	0	0	0	0	0	0	0	0	1
11875381	0	0	0	0	0	0	0	1	0	0
11886999	0	0	0	0	0	0	0	0	0	1
11888531	0	0	1	1	1	0	0	0	0	0
11893983	0	0	1	0	0	0	0	0	0	0
11896085	0	0	0	0	0	0	0	0	0	1
11896441	0	0	1	0	0	0	0	0	0	0
11901372	0	0	0	0	0	0	0	0	0	1
11901527	0	0	0	0	0	1	0	0	0	0
11922546	0	1	1	0	1	0	0	0	0	0
11926721	0	0	1	0	1	0	0	0	0	0
11927723	0	0	0	0	0	0	0	0	0	1
11948501	0	0	1	0	0	0	0	0	0	0
11964510	0	0	1	0	1	0	0	0	0	0
11969897	0	0	0	0	1	0	0	0	0	0
11971189	0	0	0	0	0	0	0	0	0	1
11974594	0	0	1	0	0	0	0	0	0	0
11979168	0	0	1	0	0	0	0	0	1	0
11988820	0	0	0	0	0	0	0	0	0	0
11989915	0	0	1	0	0	0	0	0	0	0
12008817	0	0	0	0	0	0	0	0	0	1
12013016	0	0	1	0	1	0	0	0	0	0
12014282	0	0	1	0	0	0	0	0	0	0
12021512	0	0	0	0	0	0	0	0	0	1
12022278	1	1	0	0	0	0	0	0	0	0
12024581	0	0	0	0	0	0	0	0	0	1
12024546	0	0	0	0	0	0	0	0	0	1
12025879	0	0	1	0	1	0	0	0	0	0
12031360	0	0	0	0	0	0	0	0	0	1
12033089	0	0	0	0	0	0	0	0	0	1
12037737	0	0	0	1	0	0	0	0	1	0
12038644	0	0	1	1	0	0	0	0	0	0
12041451	0	0	0	0	0	0	0	0	1	0
12042806	0	0	1	0	1	0	0	0	0	0
12058145	0	0	0	0	0	0	0	0	0	1
12064196	0	0	1	0	0	0	0	0	0	0
12065624	0	0	0	0	0	0	0	0	0	1
12066088	0	0	0	0	0	0	0	0	0	1
12066138	0	0	1	0	1	0	0	0	0	0
12073809	0	0	1	0	1	0	0	0	0	0
12083236	0	0	1	0	0	0	0	0	0	0
12089676	0	0	0	0	0	0	0	0	0	1
12089220	0	0	0	1	0	0	0	0	0	0
12090000	0	1	1	0	1	0	0	0	0	0
12097031	0	0	1	0	0	0	1	0	0	0
12103762	0	0	1	0	0	0	0	1	0	0
12104263	0	1	0	0	0	0	0	0	1	0
12113572	0	0	0	0	0	0	0	0	0	1
12115820	0	0	1	0	0	0	0	0	0	0
12087808	0	0	1	0	0	0	0	0	0	0
12117614	0	1	1	0	0	0	0	0	1	0
12125538	0	0	0	0	1	0	0	0	0	0
12139623	0	1	1	0	1	0	0	0	0	0
12144284	0	0	0	1	0	0	0	0	0	0
12144406	0	0	0	0	0	0	0	0	0	1
12146469	0	0	0	0	0	0	0	0	0	0
12158126	0	0	1	0	1	0	0	0	0	0
12167941	0	0	0	0	0	0	0	0	0	1
12172716	0	0	0	0	0	0	0	0	0	1
12177262	1	0	0	1	0	0	0	0	0	0
12178066	0	1	0	0	0	0	0	0	0	0
12179571	0	0	0	0	0	0	0	0	0	1
12180161	0	0	0	1	1	0	0	0	0	0
12182788	0	0	0	0	0	0	0	0	0	1
12198512	0	0	1	1	0	0	0	0	0	0
12200743	0	0	0	0	0	0	0	0	0	0
12211780	0	0	1	1	1	0	0	0	0	0
12231047	0	0	0	0	0	0	0	0	0	1
12237583	0	0	1	0	0	0	0	0	0	1
12237317	0	0	0	0	0	0	0	0	0	1
12238545	0	0	0	0	0	0	0	0	0	0
12239256	0	0	0	0	0	0	0	0	0	1
12240843	0	0	0	0	0	0	0	1	0	0
12250537	0	0	1	0	1	0	0	0	0	0
12255294	0	0	0	0	0	0	0	0	0	1
12257417	0	0	1	1	0	0	0	0	0	0
12261545	0	0	0	0	1	0	0	0	0	0
12274422	0	0	0	0	0	0	0	0	0	1
12277541	0	0	1	0	1	0	0	1	0	0
12289457	0	0	0	0	1	0	0	0	0	0
12293031	0	0	0	0	0	0	0	0	0	1
12296360	0	0	1	0	1	0	0	0	0	0
12301707	0	0	0	0	0	0	0	0	1	0
12304485	0	0	0	0	1	0	0	0	0	0
12311195	0	0	0	0	0	0	0	0	0	0
12315133	0	0	0	0	0	0	0	0	0	1
12319381	0	0	1	0	0	0	0	0	0	0
12320673	0	0	0	1	0	0	0	0	0	0
12322225	0	0	1	0	0	0	0	0	0	0
12322964	0	0	0	0	0	0	0	0	0	1
12328162	0	0	1	0	0	0	0	0	1	0
12329319	0	0	0	0	1	0	0	0	0	0
12330441	0	0	0	0	0	0	0	0	0	1
12330501	0	0	0	0	0	0	0	0	0	0
12339925	0	0	0	0	0	0	0	0	0	1
12346755	0	0	0	0	0	0	0	0	0	1
12349512	0	0	0	0	0	0	0	0	1	0
12349667	0	0	0	1	0	0	0	0	0	0
12350571	0	0	1	0	1	0	0	0	0	0
12352146	0	0	1	0	1	0	0	0	0	0
12356943	1	1	0	0	0	0	1	0	0	0
12358016	0	0	0	0	0	0	0	0	0	1
12329680	0	0	0	1	0	0	0	0	0	0
12364312	0	0	0	0	0	0	0	0	0	1
12366605	0	0	0	0	0	0	0	0	0	0
12367860	0	0	0	0	0	0	0	0	0	1
12373373	0	0	0	0	0	0	0	0	0	1
12380743	0	0	0	0	0	0	0	0	0	1
12395997	0	0	0	0	0	0	0	0	0	1
12416346	0	0	0	0	1	0	0	0	0	0
12426452	0	0	0	0	0	0	0	0	0	1
12433931	0	0	1	0	0	0	0	0	0	0
12460547	0	0	0	0	0	0	0	0	0	1
12468156	0	0	1	0	0	0	0	0	0	0
12500137	0	1	0	0	0	0	0	1	0	0
12502846	0	0	0	0	0	0	0	0	0	1
12522920	0	0	1	0	0	0	0	0	0	0
12528987	0	0	0	0	0	0	0	0	0	1
12530279	0	0	0	0	0	0	0	0	0	1
12531632	0	0	0	0	0	0	0	0	0	0
12531924	0	0	0	0	0	0	0	1	0	0
12561210	0	0	0	0	0	0	0	0	0	0
12565626	0	0	0	0	0	0	0	0	0	1
12566055	0	1	0	0	1	0	0	0	0	0
12586867	0	0	0	0	0	0	0	0	0	0
12622395	0	0	1	0	0	0	0	0	0	0
12626240	0	0	0	0	0	0	0	1	0	0
12631729	0	0	0	0	0	0	0	0	0	1
12635543	0	0	0	0	0	0	0	0	0	0
12662179	0	0	0	0	0	0	0	1	0	0
12669693	0	0	1	0	0	0	0	0	0	0
12674150	0	0	0	0	0	0	0	0	0	0
12675247	0	1	0	0	0	0	0	0	0	0
12684519	1	1	1	0	0	0	1	1	0	0
12712136	0	0	1	0	0	0	0	0	0	0
12717844	0	0	0	0	0	0	0	0	0	0
12725016	0	0	1	0	0	0	0	0	0	0
12729903	0	0	0	0	0	0	0	0	1	0
12733930	0	0	1	0	0	0	0	0	0	0
12737100	0	0	0	0	0	0	0	0	0	1
12689623	0	1	0	0	1	0	0	0	0	0
12740326	0	0	1	0	0	0	0	0	1	0
12749304	0	0	1	0	0	0	0	0	0	0
12738765	0	0	1	0	1	0	0	0	0	0
12742257	0	0	0	0	0	0	0	0	0	0
12792005	0	0	1	0	0	0	0	0	1	0
12791995	0	0	1	0	1	0	0	0	0	0
12797476	0	0	0	0	1	0	0	0	1	0
12805618	0	0	0	0	0	0	0	0	0	1
12814800	1	0	1	0	1	1	0	0	0	0
12818409	0	0	0	0	0	0	0	0	0	1
12828770	0	0	0	0	0	0	0	0	0	0
12846360	0	0	1	1	0	0	0	0	0	0
12849466	0	0	0	0	0	0	0	0	0	1
12856364	0	0	0	0	1	0	0	0	0	0
12868281	1	0	0	0	0	0	0	0	0	0
12880228	0	0	0	0	0	0	0	0	0	1
12880243	0	0	0	0	0	0	0	0	0	1
12897353	0	0	0	1	0	0	0	0	0	0
12900089	0	0	1	0	0	0	0	0	0	0
12906891	0	0	0	0	0	0	0	0	0	0
12915817	0	0	0	0	1	0	0	0	0	0
12873560	0	0	1	0	0	0	0	0	0	0
12925176	0	0	1	0	0	0	0	0	0	0
12914081	0	0	0	0	0	0	0	0	0	0
12977890	0	1	0	0	0	0	0	0	0	0
12980668	0	0	1	0	0	0	0	0	0	0
12984646	0	0	0	0	0	0	0	0	0	0
