# Supplementary material for: Health, social, and economic characteristics of patients enrolled in a COVID-19 recovery program
Source: PLoS One. 2022 Nov 30;17(11):e0278154. doi: 10.1371/journal.pone.0278154 (PMC9710845; doi:10.1371/journal.pone.0278154)
Supplement: S4 Data — (CSV) [file pone.0278154.s005.csv]

response_id	PROM_PF_score	PROM_Anx_score	PROM_Dep_score	PROM_Fatigue_score	PROM_sleep_score	PROM_Part_score	PROM_Interf_score	PROM_Inten_score	PROM_chores	PROM_stairs	PROM_walk	PROM_shop	PROM_fearful	PROM_anx	PROM_over	PROM_uneasy	PROM_worth	PROM_help	PROM_dep	PROM_hope	PROM_fatig	PROM_tired	PROM_run	PROM_7fat	PROM_7sleep	PROM_7sleep_ref	PROM_7sleep_prob	PROM_7sleep_dif	PROM_leisure	PROM_fam	PROM_work	PROM_activ	PROM_7pain_day	PROM_7pain_home	PROM_7pain_social	PROM_7pain_chores	PROM_7pain_avg
11296019	36.7	59.5	57.3	64.6	43.8	42.3	68	5	3	3	3	3	3	3	1	3	2	2	3	2	4	4	4	4	2	3	1	1	3	3	3	2	4	4	5	4	5
11297077	35.6	71.2	67.5	69	61.7	35.7	59.9	5	3	3	2	3	4	4	4	4	3	4	4	4	5	5	4	4	4	5	4	3	1	2	2	2	3	3	3	2	5
11298239	36.7	55.8	51.8	69	59.8	40.5	66.6	7	4	2	3	3	1	2	2	3	1	1	3	1	5	4	5	4	4	3	3	5	2	2	3	3	4	4	4	4	7
11303035	33.3	63.4	58.9	57	57.9	38.8	66.6	7	2	2	2	3	3	3	3	3	2	2	3	3	3	3	3	3	4	3	3	4	2	3	2	2	4	4	4	4	7
11306712	35.6	61.4	58.9	64.6	52.4	44.2	52	2	3	3	3	2	3	2	3	3	2	3	3	2	4	4	4	4	3	4	3	1	3	3	2	4	2	2	1	1	2
11319819	39.1	51.2	41	60.7	43.8	37.3	41.6	5	4	3	3	4	1	1	1	3	1	1	1	1	3	3	4	4	2	2	2	1	2	2	2	2	1	1	1	1	5
11322892	41.8	40.3	49	75.8	48.4	51.9	75.6	8	4	4	4	4	1	1	1	1	1	2	1	1	5	5	5	5	3	2	2	2	4	4	4	4	5	5	5	5	8
11325955	30.7	75.4	62.2	75.8	61.7	27.5	71.6	6	2	2	1	2	3	5	5	5	3	3	4	2	5	5	5	5	1	5	5	5	1	1	1	1	4	5	5	5	6
11337578	36.7	71.2	63.9	62.7	46.2	31.8	55.6	3	3	3	4	2	4	4	4	4	3	4	3	3	3	3	5	4	2	2	2	2	1	1	1	2	2	2	2	2	3
11349907	30.7	63.4	58.9	62.7	54.3	35.7	49.6	3	1	3	2	1	3	3	3	3	1	2	4	3	5	3	4	3	3	4	2	3	2	1	2	2	2	1	1	1	3
11356316	45.3	40.3	41	58.8	37.5	51.9	55.6	3	4	4	5	5	1	1	1	1	1	1	1	1	4	3	3	3	1	2	1	1	5	5	3	3	3	2	1	2	3
11361380	48	53.7	55.7	62.7	50.5	48.1	41.6	0	5	5	5	4	1	2	2	2	2	2	2	2	4	3	4	4	3	4	1	2	3	4	4	3	1	1	1	1	0
11361570	36.7	40.3	63.9	58.8	52.4	55.8	63.8	7	3	3	3	3	1	1	1	1	3	3	4	3	2	3	5	3	3	4	2	2	5	5	3	5	3	3	5	3	7
11374143	22.9	48	41	64.6	59.8	27.5	63.8	9	1	1	1	1	1	1	1	2	1	1	1	1	4	4	4	4	4	5	4	2	1	1	1	1	3	3	4	4	9
11377729	36.7	57.7	51.8	58.8	41.1	48.1	53.9	4	3	3	3	3	2	2	3	2	1	1	3	1	5	1	4	3	1	3	1	1	3	4	3	4	2	2	1	2	4
11386794	36.7	59.5	49	64.6	56.1	37.3	63.8	5	2	4	2	4	3	1	2	4	1	1	2	1	4	4	4	4	4	3	3	3	2	2	2	2	3	3	5	3	5
11391875	35.6	61.4	55.7	58.8					3	3	1	4	3	2	3	3	2	2	2	2	4	3	3	3	5	5	5
11397452	22.9	61.4	60.5	75.8	73.3	27.5	59.9	2	1	1	1	1	2	3	3	3	2	4	3	2	5	5	5	5	5	5	5	5	1	1	1	1	2	3	3	3	2
11406294	45.3	51.2	41	48.6	48.4	50	53.9	4	4	4	5	5	1	1	2	2	1	1	1	1	2	2	2	2	3	3	2	1	3	3	5	4	2	2	1	2	4
11418911	22.9	63.4	60.5	64.6	56.1	34	41.6	0	1	1	1	1	3	3	3	3	3	3	3	2	5	3	4	4	3	4	3	3	1	1	3	1	1	1	1	1	0
11428466	30.7	53.7	41	69	43.8	27.5	53.9	2	1	2	3	1	2	1	1	3	1	1	1	1	5	4	5	4	2	2	1	2	1	1	1	1	2	2	1	2	2
11431631	40.4	67.3	49	69	54.3	38.8	57.1	3	3	3	5	4	3	4	3	4	1	1	2	1	4	4	5	5	4	4	3	1	2	2	2	3	2	3	2	2	3
11437911	41.8	67.3	58.9	64.6	56.1	48.1	55.6	2	4	4	4	4	4	3	3	4	2	2	4	2	4	3	5	4	3	3	4	3	4	3	3	4	2	2	2	2	2
11438525	56.9	40.3	41	33.7	41.1	64.2	41.6	0	5	5	5	5	1	1	1	1	1	1	1	1	1	1	1	1	2	2	1	1	5	5	5	5	1	1	1	1	0
11446433	33.3	55.8	62.2	75.8	50.5	31.8	61.2	2	2	2	2	3	2	1	1	4	4	2	3	3	5	5	5	5	3	3	3	1	1	2	1	1	3	3	3	3	2
11469050	39.1	65.3	57.3	64.6	50.5	38.8	55.6	3	3	3	5	3	4	3	3	3	2	3	2	2	5	4	3	4	3	3	3	1	3	2	2	2	2	2	2	2	3
11476707	35.6	57.7	41	60.7	57.9	44.2	65.2	7	3	3	2	3	3	2	2	2	1	1	1	1	4	3	3	4	3	4	3	4	3	3	3	3	4	4	3	4	7
11481204	32.1	81.6	69.4	75.8	73.3	27.5	66.6	7	2	2	2	2	5	5	5	5	5	3	5	3	5	5	5	5	5	5	5	5	1	1	1	1	4	4	4	4	7
11487888	48	57.7	58.9	55.1	54.3	51.9	53.9	3	5	4	5	5	2	2	2	3	2	3	3	2	4	2	2	3	4	5	2	1	4	4	4	4	2	2	1	2	3
11490475	45.3	51.2	41	62.7	56.1	44.2	55.6	5	4	5	4	5	3	1	1	1	1	1	1	1	4	3	4	4	4	4	4	1	3	3	3	3	2	2	1	3	5
11500868	41.8	53.7	55.7	58.8	57.9	44.2	57.1	7	4	4	4	4	1	2	2	2	2	2	2	2	4	3	3	3	3	5	3	3	3	3	3	3	3	3	1	2	7
11507409	40.4	67.3	51.8	64.6	73.3	46.2	66.6	7	5	5	2	3	2	4	4	4	1	1	3	1	5	5	3	3	5	5	5	5	3	3	3	4	4	4	4	4	7
11510530									4
11510736	35.6	57.7	69.4	48.6	43.8	44.2	57.1	5	2	4	3	2	3	1	2	3	4	5	4	3	2	1	2	3	2	1	2	2	4	5	2	1	3	2	1	3	5
11518923	41.8	61.4	57.3	53.1	43.8	44.2	62.5	4	3	4	5	4	3	3	2	3	2	2	3	2	3	3	2	2	2	2	2	1	3	3	3	3	4	3	3	3	4
11523909	41.8	40.3	41	48.6	48.4	58.3	49.6	0	4	4	4	4	1	1	1	1	1	1	1	1	2	2	2	2	2	3	2	2	5	5	4	5	1	1	1	2	0
11546752	35.6	59.5	49	66.7	56.1	34	59.9	2	1	3	4	3	3	2	2	3	1	1	1	2	5	3	5	4	4	3	4	2	1	1	3	1	2	2	3	4	2
11548719	48	59.5	55.7	48.6	46.2	50	41.6	2	5	4	5	5	2	2	3	3	2	2	2	2	2	2	2	2	2	2	2	2	4	4	3	4	1	1	1	1	2
11549884	39.1	63.4	62.2	62.7	61.7	44.2	66.6	5	3	3	4	4	3	3	3	3	3	3	3	3	4	4	4	3	4	3	5	4	3	3	3	3	4	4	4	4	5
11551169	41.8	55.8	49	53.1	46.2	44.2	57.1	5	4	4	4	4	1	2	2	3	1	2	1	1	4	2	2	2	2	3	2	1	3	3	3	3	3	2	2	2	5
11562389	36.7	55.8	51.8	58.8	56.1	44.2	65.2	7	3	3	3	3	2	2	2	2	1	1	3	1	3	4	3	3	4	4	3	2	3	3	3	3	4	4	4	3	7
11574447	33.3	71.2	65.7	71.6	66	38.8	66.6	8	2	2	2	3	4	4	4	4	2	4	4	4	5	5	5	4	4	5	5	4	3	2	2	2	4	4	4	4	8
11574661	29.1	57.7	57.3	75.8	59.8	27.5	57.1	5	1	2	1	2	1	2	2	4	3	4	1	1	5	5	5	5	4	3	4	4	1	1	1	1	2	3	1	3	5
11575445	56.9	48	49	48.6	68.8	58.3	55.6	4	5	5	5	5	1	1	1	2	1	1	2	1	2	2	2	2	5	4	5	5	5	5	4	5	2	2	2	2	4
11579350	34.4	65.3	58.9	58.8	61.7	50	53.9	3	1	3	3	3	3	2	4	4	2	3	3	2	3	3	4	3	4	4	4	4	3	3	5	4	2	1	2	2	3
11579367	32.1	81.6	71.2	75.8	68.8	34	69.7	7	2	2	2	2	5	5	5	5	3	4	5	5	5	5	5	5	4	5	5	5	1	1	3	1	5	4	4	5	7
11583983	48	57.7	51.8	60.7	61.7	44.2	57.1	6	4	5	5	5	3	2	1	3	1	1	3	1	4	3	4	3	4	5	4	3	3	3	3	3	3	3	1	2	6
11588082	40.4	71.2	69.4	62.7	68.8	37.3	68	7	2	4	4	5	3	3	5	5	3	4	5	4	4	4	4	3	5	4	5	5	1	2	3	2	4	5	5	3	7
11598813	35.6	71.2	62.2	69	73.3	35.7	66.6	9	3	2	3	3	3	4	4	5	3	3	3	3	4	4	5	5	5	5	5	5	1	1	2	3	4	4	4	4	9
11602634	30.7	63.4	41	64.6	37.5	34	41.6	0	1	3	2	1	3	3	3	3	1	1	1	1	5	3	4	4	2	1	1	1	1	1	2	2	1	1	1	1	0
11606464	35.6	59.5	57.3	64.6	63.8	37.3	63.8	6	3	3	3	2	3	2	2	3	2	3	2	2	4	4	4	4	4	5	4	4	2	2	2	2	3	4	3	4	6
11609720	43.4	40.3	41	33.7	50.5	53.7	55.6	2	5	5	2	5	1	1	1	1	1	1	1	1	1	1	1	1	3	3	3	1	4	4	4	5	2	2	2	2	2
11620603	39.1	63.4	53.9	57	57.9	37.3	62.5	6	4	3	3	4	3	3	3	3	1	2	2	2	3	3	3	3	4	4	4	2	1	2	3	2	4	3	3	3	6
11623615	33.3	61.4	60.5	75.8	56.1	27.5	41.6	2	1	5	2	1	3	3	2	3	2	4	2	3	5	5	5	5	1	4	5	3	1	1	1	1	1	1	1	1	2
11631074	22.9	40.3	41	64.6	41.1	37.3	41.6	0	1	1	1	1	1	1	1	1	1	1	1	1	5	1	5	5	2	2	1	1	3	3	1	1	1	1	1	1	0
11637651	56.9	55.8	41	39.7	32	55.8	58.5	3	5	5	5	5	2	2	2	2	1	1	1	1	1	1	2	1	1	1	1	1	5	5	4	4	3	2	3	2	3
11639813	56.9	59.5	51.8	39.7	32	64.2	41.6	0	5	5	5	5	1	3	3	3	1	1	3	1	2	1	1	1	1	1	1	1	5	5	5	5	1	1	1	1	0
11647396	48	65.3	62.2	62.7	59.8	40.5	41.6	0	5	4	5	5	4	3	3	3	3	3	3	3	4	4	4	3	4	4	3	4	2	3	3	2	1	1	1	1	0
11670266	39.1	65.3	63.9	64.6	66	37.3	58.5	7	2	3	5	4	3	4	3	3	1	4	4	4	4	3	5	4	5	5	4	4	2	2	2	2	3	3	1	3	7
11671944	37.9	77.9	67.5	75.8	63.8	42.3	63.8	6	2	3	4	4	4	5	5	5	4	4	4	3	5	5	5	5	4	5	4	4	3	3	2	3	3	4	3	4	6
11672620	35.6	53.7	53.9	60.7	52.4	34	69.7	4	3	2	3	3	2	1	2	2	1	3	2	1	4	2	4	4	2	3	3	3	1	2	1	2	5	5	4	4	4
11608162	45.3	51.2	51.8	55.1	54.3	48.1	41.6	1	4	4	5	5	2	1	1	2	2	1	2	1	3	2	3	3	3	3	3	3	4	4	3	3	1	1	1	1	1
11681478	34.4	55.8	55.7	62.7	46.2	37.3	41.6	0	3	3	2	2	2	2	2	2	2	2	2	2	4	3	4	4	2	2	2	2	2	2	2	2	1	1	1	1	0
11691420	40.4	61.4	55.7	48.6	48.4	50	41.6	0	3	4	4	4	2	3	3	3	2	2	2	2	3	1	2	2	3	4	1	1	4	3	4	4	1	1	1	1	0
11694785	36.7	40.3	41	33.7	41.1	64.2	41.6	1	3	3	3	3	1	1	1	1	1	1	1	1	1	1	1	1	2	2	1	1	5	5	5	5	1	1	1	1	1
11699532	39.1	55.8	58.9	62.7	50.5	44.2	57.1	4	3	4	3	4	2	2	2	2	2	3	3	2	4	3	4	4	3	4	2	1	2	2	4	4	2	3	2	2	4
11699225	26.9	73.3	73.3	75.8	63.8	27.5	75.6	9	1	1	2	1	4	4	4	5	4	5	5	4	5	5	5	5	4	4	4	5	1	1	1	1	5	5	5	5	9
11704833	56.9	59.5	49	53.1	32	48.1	41.6	0	5	5	5	5	3	2	2	3	1	2	1	1	4	2	2	2	1	1	1	1	4	4	3	3	1	1	1	1	0
11709714	48	51.2	41	48.6	50.5	48.1	61.2	5	4	5	5	5	1	2	1	2	1	1	1	1	2	2	2	2	3	3	2	2	4	4	3	3	3	3	3	3	5
11709811	43.4	55.8	41	51	54.3	44.2	41.6	1	5	4	4	4	1	3	2	2	1	1	1	1	3	2	2	2	3	3	3	3	3	3	3	3	1	1	1	1	1
11717697	40.4	57.7	49	64.6	66	38.8	62.5	6	1	5	5	4	3	2	2	2	1	1	2	1	4	4	4	4	5	5	5	3	2	3	2	2	3	3	3	4	6
11721634	34.4	67.3	62.2	66.7	56.1	34	61.2	5	3	3	1	3	4	3	3	4	3	3	3	3	5	4	4	4	3	4	3	3	1	1	2	2	3	3	3	3	5
11724817	35.6	63.4	62.2	64.6	56.1	35.7	49.6	0	2	3	3	3	4	2	2	4	2	4	3	3	5	4	3	4	3	4	3	3	2	2	1	2	2	1	1	1	0
11725029	34.4	69.3	57.3	75.8	73.3	34	66.6	7	2	2	3	3	4	3	3	5	1	3	3	2	5	5	5	5	5	5	5	5	2	2	1	1	4	4	4	4	7
11725188	56.9	40.3	41	48.6	48.4	51.9	49.6	2	5	5	5	5	1	1	1	1	1	1	1	1	2	2	2	2	2	3	2	2	4	4	4	4	1	1	1	2	2
11725651
11730262	33.3	61.4	53.9	62.7	56.1	40.5	41.6	0	2	2	3	2	3	3	2	3	2	1	2	2	4	5	3	3	4	4	3	2	3	2	3	2	1	1	1	1	0
11730674	48	55.8	41	57	54.3	42.3	61.2	5	4	5	5	5	3	2	2	1	1	1	1	1	3	3	3	3	4	5	2	1	3	2	3	3	3	3	2	4	5
11730950	36.7	73.3	55.7	57	66	40.5	59.9	4	3	3	3	3	5	4	4	4	2	2	2	2	4	3	3	2	4	4	5	5	2	3	3	2	2	2	4	3	4
11731936	48	51.2	49	51	46.2	55.8	55.6	2	4	5	5	5	2	1	1	2	1	1	1	2	2	2	3	2	2	2	2	2	5	5	4	4	2	2	2	2	2
11734179
11732459
11735495	56.9	55.8	51.8	33.7	43.8	53.7	53.9	3	5	5	5	5	3	2	1	2	1	3	1	1	1	1	1	1	2	2	2	1	5	5	2	5	2	2	1	2	3
11740134	36.7	57.7	55.7	66.7	66	37.3	58.5	4	3	3	3	3	1	3	2	3	3	2	1	2	5	4	4	4	5	5	4	4	2	1	3	2	3	2	2	3	4
11741672	34.4	71.2	62.2	75.8	61.7	27.5	65.2	7	2	2	3	3	3	4	5	4	2	4	4	2	5	5	5	5	5	5	5	1	1	1	1	1	3	4	4	4	7
11742394	36.7	59.5	53.9	69	63.8	37.3	69.7	6	4	3	3	2	4	1	1	4	3	2	1	1	5	5	4	4	5	5	5	2	2	2	2	2	4	5	5	4	6
11726421	39.1	57.7	49	57	41.1	51.9	53.9	5	3	3	4	4	1	3	2	3	1	1	2	1	3	3	3	3	2	2	1	1	4	3	4	5	3	1	1	2	5
11749931	41.8	40.3	41	46	48.4	64.2	53.9	6	4	4	4	4	1	1	1	1	1	1	1	1	2	1	2	2	2	3	2	2	5	5	5	5	2	2	1	2	6
11760551	34.4	57.7	41	64.6	54.3	44.2	53.9	3	2	3	2	3	3	2	2	2	1	1	1	1	4	4	4	4	3	4	3	2	4	3	3	2	2	2	1	2	3
11761276
11761315	35.6	63.4	58.9	58.8	63.8	38.8	41.6	0	3	2	2	4	1	4	4	3	1	4	4	1	4	3	3	3	4	4	4	5	3	3	1	2	1	1	1	1	0
11776916	34.4	61.4	57.3	69	59.8	35.7	55.6	2	2	3	2	3	2	1	4	4	1	3	1	4	5	5	4	4	4	3	4	4	2	2	1	2	2	2	2	2	2
11777159	34.4	61.4	63.9	71.6	66	35.7	55.6	6	2	4	3	1	3	3	2	3	4	3	4	2	5	4	5	5	5	5	5	3	2	2	2	1	2	2	2	2	6
11786786	36.7	53.7	55.7	64.6	59.8	35.7	68	8	3	3	3	3	2	1	2	2	2	2	2	2	4	4	4	4	3	4	4	4	2	2	1	2	4	4	5	4	8
11792358	43.4	59.5	41	48.6	50.5	48.1	52	1	5	4	4	4	3	2	2	3	1	1	1	1	2	2	2	2	3	3	2	2	4	3	3	4	1	2	1	2	1
11793189	40.4	59.5	49	64.6	61.7	37.3	65.2	4	4	3	4	4	3	2	2	3	2	1	1	1	4	5	3	4	5	4	5	2	2	2	2	2	4	4	3	4	4
11798657	34.4	55.8	55.7	64.6	56.1	37.3	57.1	3	3	2	2	3	2	2	2	2	2	2	2	2	4	4	4	4	4	4	3	2	2	2	2	2	3	2	2	2	3
11799370	36.7	67.3	62.2	64.6	61.7	38.8	62.5	1	3	3	3	3	4	4	3	3	3	3	3	3	4	4	4	4	4	4	4	4	2	2	3	2	4	4	3	2	1
11817827	56.9	40.3	41	53.1	50.5	55.8	41.6	0	5	5	5	5	1	1	1	1	1	1	1	1	3	2	2	3	3	4	2	1	4	5	4	5	1	1	1	1	0
11818795	36.7	73.3	63.9	64.6	59.8	44.2	66.6	7	2	3	3	4	5	4	4	4	3	3	4	3	4	4	4	4	3	5	4	3	3	3	3	3	4	4	4	4	7
11833785
11844775	30.7	51.2	49	62.7	48.4	37.3	49.6	3	1	2	2	2	1	1	1	3	1	2	1	1	4	4	3	4	3	3	2	1	2	2	3	1	1	2	1	1	3
11847231
11848087	37.9	57.7	41	64.6	56.1	40.5	66.6	8	3	4	3	3	2	3	2	2	1	1	1	1	4	4	4	4	3	5	2	3	3	2	2	3	4	4	4	4	8
11860395	36.7	59.5	62.2	57	57.9	38.8	61.2	4	3	3	3	3	3	3	1	3	3	3	3	3	3	3	3	3	3	4	3	4	3	2	2	2	3	3	3	3	4
11870415	35.6	40.3	41	64.6	54.3	37.3	59.9	5	2	3	3	3	1	1	1	1	1	1	1	1	4	4	4	4	3	3	3	3	2	2	2	2	3	3	2	3	5
11875382	41.8	63.4	57.3	64.6	56.1	31.8	65.2	6	4	4	4	4	3	3	3	3	2	3	2	2	4	4	4	4	3	4	3	3	1	1	1	2	3	4	4	4	6
11887000	48	53.7	51.8	58.8	50.5	44.2	59.9	6	5	5	5	4	1	3	1	2	1	1	3	1	4	3	3	3	2	5	2	1	3	3	3	3	3	3	2	3	6
11888532	40.4	63.4	58.9	57	56.1	44.2	55.6	5	3	4	4	4	3	3	3	3	2	3	3	2	3	3	3	3	4	4	2	3	3	3	3	3	2	2	2	2	5
11893984	36.7	75.4	63.9	66.7	73.3	50	65.2	7	3	3	3	3	4	4	5	5	2	3	4	4	5	4	4	4	5	5	5	5	4	4	3	4	4	4	3	4	7
11896086	48	59.5	49	51	54.3	58.3	49.6	3	5	4	5	5	3	2	2	3	2	1	1	1	2	3	2	2	3	4	2	3	4	5	5	5	2	1	1	1	3
11896442	33.3	40.3	41	62.7	52.4	44.2	66.6	6	2	2	2	3	1	1	1	1	1	1	1	1	4	3	4	4	3	4	2	2	3	3	3	3	4	4	4	4	6
11901373	41.8	63.4	57.3	55.1	57.9	34	63.8	7	4	4	4	4	3	3	3	3	1	2	4	2	3	2	3	3	4	5	4	1	1	2	1	2	4	3	4	3	7
11901528	34.4	55.8	57.3	57	54.3	42.3	63.8	8	2	2	3	3	2	2	2	2	2	2	3	2	3	3	2	4	3	3	2	4	2	3	3	3	4	4	3	3	8
11922547	41.8	55.8	49	60.7	61.7	37.3	63.8	5	4	4	4	4	3	1	2	2	2	1	1	1	5	3	2	4	4	4	4	4	2	2	2	2	3	4	3	4	5
11926722	43.4	61.4	53.9	75.8	57.9	35.7	41.6	4	4	4	5	4	3	2	2	4	1	3	2	1	5	5	5	5	3	3	4	4	2	2	1	2	1	1	1	1	4
11927725	36.7	55.8	57.3	64.6	52.4	40.5	41.6	2	3	3	3	3	2	2	2	2	3	2	2	2	4	4	4	4	2	5	2	2	2	2	3	3	1	1	1	1	2
11948502	29.1	71.2	60.5	75.8	66	27.5	61.2	8	2	2	1	1	4	4	4	4	2	4	3	2	5	5	5	5	4	5	4	5	1	1	1	1	3	3	3	3	8
11964511	41.8	63.4	62.2	62.7	57.9	44.2	65.2	8	4	4	4	4	3	3	3	3	3	3	3	3	5	4	3	3	3	5	2	4	3	3	3	3	4	4	3	4	8
11969898	36.7	51.2	49	53.1	52.4	44.2	41.6	0	3	3	3	3	2	1	1	2	1	1	2	1	3	1	3	3	3	3	3	2	3	3	3	3	1	1	1	1	0
11971191	43.4	65.3	58.9	62.7	52.4	44.2	41.6	2	4	4	5	4	3	3	3	4	2	4	2	2	4	3	4	4	2	3	2	4	3	3	3	3	1	1	1	1	2
11974595	40.4	53.7	41	39.7	43.8	51.9	55.6	5	3	4	4	4	2	2	2	1	1	1	1	1	2	1	1	1	2	2	2	1	4	4	4	4	2	2	2	2	5
11979169	43.4	71.2	62.2	57	52.4	44.2	62.5	7	5	4	4	4	4	4	4	4	3	3	3	3	3	4	3	2	3	3	2	3	3	3	3	3	4	3	4	2	7
11988821
11989973	26.9	71.2	65.7	64.6	73.3	27.5	75.6	8	1	1	1	2	4	3	4	5	2	4	4	4	4	4	4	4	5	5	5	5	1	1	1	1	5	5	5	5	8
11989916	34.4	57.7	51.8	66.7	73.3	38.8	66.6	7	2	2	3	3	1	3	2	3	1	1	3	1	5	4	4	4	5	5	5	5	2	3	2	2	4	4	4	4	7
12008818	41.8	40.3	41	46	56.1	53.7	63.8	6	4	4	4	4	1	1	1	1	1	1	1	1	1	1	2	3	4	4	2	3	5	4	4	4	4	4	3	3	6
12013017	41.8	63.4	41	62.7	54.3	38.8	52	3	4	4	4	4	3	3	3	3	1	1	1	1	4	4	3	4	4	3	4	1	3	3	1	2	2	1	2	1	3
12014284	33.3	71.2	65.7	75.8	63.8	31.8	66.6	8	2	3	2	2	3	5	3	5	4	5	3	2	5	5	5	5	4	5	5	3	1	2	1	1	4	4	4	4	8
12021513	48	59.5	41	51	50.5	64.2	41.6	2	5	4	5	5	1	3	2	4	1	1	1	1	3	1	2	3	2	4	2	2	5	5	5	5	1	1	1	1	2
12022280	39.1	63.4	60.5	66.7	63.8	40.5	55.6	2	2	4	4	4	3	3	3	3	2	3	3	3	5	4	4	4	4	5	4	4	3	2	3	2	2	2	2	2	2
12024582	56.9	65.3	57.3	39.7	50.5	50	41.6	0	5	5	5	5	3	4	3	3	3	3	1	2	1	1	2	1	3	3	2	2	4	4	3	4	1	1	1	1	0
12024547	39.1	63.4	51.8	57	41.1	44.2	41.6	1	3	3	4	4	3	3	3	3	2	2	1	1	3	3	3	3	2	2	1	1	3	3	3	3	1	1	1	1	1
12025880	39.1	63.4	55.7	62.7	66	40.5	62.5	6	3	3	4	4	2	3	3	4	1	3	3	1	4	4	4	3	4	5	4	5	2	3	2	3	3	3	3	4	6
12031361	22.9	48	57.3	71.6	54.3	27.5	41.6	0	1	1	1	1	1	1	1	2	3	3	2	1	5	4	5	5	3	4	2	3	1	1	1	1	1	1	1	1	0
12033090	40.4	59.5	55.7	66.7	59.8	42.3	58.5	4	3	3	5	4	2	3	2	3	1	2	3	2	4	5	4	4	4	5	4	2	3	3	3	2	3	2	2	3	4
12037738	34.4	51.2	49	69	57.9	34	66.6	7	3	3	1	3	1	1	2	2	1	1	2	1	5	5	4	4	3	5	3	3	2	2	1	1	4	4	4	4	7
12038645	36.7	63.4	41	57	50.5	40.5	63.8	7	3	3	3	3	3	3	3	3	1	1	1	1	3	3	3	3	3	3	3	1	3	3	1	3	3	4	3	4	7
12041453	39.1	77.9	79.4	69	59.8	37.3	61.2	6	3	3	4	4	4	5	5	5	5	5	5	5	4	4	5	5	4	4	4	3	2	2	2	2	3	3	3	3	6
12042807	33.3	48	41	66.7	52.4	31.8	75.6	6	2	3	2	2	1	1	2	1	1	1	1	1	5	4	4	4	3	3	3	2	2	1	1	1	5	5	5	5	6
12058146	56.9	48	41	48.6	66	50	41.6	0	5	5	5	5	1	2	1	1	1	1	1	1	2	2	2	2	5	5	5	3	4	4	3	4	1	1	1	1	0
12064197	56.9	55.8	41	33.7	32	64.2	41.6	1	5	5	5	5	2	2	2	2	1	1	1	1	1	1	1	1	1	1	1	1	5	5	5	5	1	1	1	1	1
12065625	32.1	40.3	63.9	64.6	56.1	37.3	65.2	8	3	3	1	1	1	1	1	1	3	4	3	3	4	4	4	4	4	3	3	3	3	1	2	2	4	3	4	4	8
12066089	34.4	67.3	67.5	75.8	50.5	34	66.6	6	2	3	3	2	3	4	4	3	3	4	4	4	5	5	5	5	3	3	2	2	2	2	1	1	4	4	4	4	6
12066139	45.3	40.3	49	57	46.2	40.5	62.5	5	3	5	5	5	1	1	1	1	1	1	2	1	3	3	3	3	2	4	1	1	3	2	3	2	3	4	3	3	5
12073810	36.7	63.4	57.3	51	56.1	44.2	41.6	0	3	3	3	3	3	3	3	3	3	2	2	2	2	2	3	2	3	4	3	3	3	3	3	3	1	1	1	1	0
12083237	43.4	57.7	53.9	46	66	34	49.6	3	3	4	5	5	3	2	1	3	1	1	3	2	2	1	2	2	4	5	5	4	1	1	3	1	1	1	1	2	3
12089677	33.3	71.2	69.4	62.7	61.7	42.3	55.6	3	2	2	2	3	4	4	4	4	4	4	4	4	4	3	4	4	4	4	4	4	3	3	3	2	2	2	2	2	3
12089221	33.3	77.9	79.4	75.8	46.2	27.5	75.6	10	2	3	2	2	4	5	5	5	5	5	5	5	5	5	5	5	1	5	1	1	1	1	1	1	5	5	5	5	10
12090001	30.7	57.7	55.7	64.6	57.9	37.3	68	8	2	2	1	2	3	2	2	2	1	2	3	2	4	4	4	4	4	4	4	2	2	2	2	2	4	4	5	4	8
12097032	48	51.2	41	53.1	57.9	48.1	53.9	3	5	4	5	5	1	1	2	2	1	1	1	1	2	2	3	3	4	4	4	2	4	3	3	4	1	2	2	2	3
12103763	34.4	40.3	41	66.7	57.9	40.5	55.6	5	3	3	2	2	1	1	1	1	1	1	1	1	5	4	4	4	3	4	4	3	3	3	2	2	2	2	2	2	5
12104264	26.9	57.7	60.5	75.8	73.3	31.8	75.6	8	1	1	1	2	2	2	2	3	3	1	3	4	5	5	5	5	5	5	5	5	2	1	1	1	5	5	5	5	8
12113577	37.9	69.3	63.9	64.6	63.8	48.1	55.6	2	4	3	3	3	4	4	3	4	4	3	3	3	4	4	4	4	4	5	4	4	3	3	4	4	2	2	2	2	2
12115821	56.9	63.4	41	58.8	61.7	42.3	55.6	4	5	5	5	5	1	2	5	4	1	1	1	1	1	3	5	4	4	4	4	4	2	3	3	3	2	2	2	2	4
12087809	36.7	61.4	53.9	60.7	56.1	48.1	55.6	3	3	3	3	3	3	3	2	3	2	2	2	1	4	3	4	3	3	4	3	3	4	4	3	3	2	2	2	2	3
12117616	32.1	55.8	55.7	71.6	48.4	27.5	62.5	8	2	2	2	2	2	2	2	2	2	2	2	2	5	5	4	5	2	5	1	1	1	1	1	1	3	3	3	4	8
12125539	32.1	69.3	65.7	60.7	56.1	40.5	65.2	6	1	1	2	4	3	4	4	4	2	3	5	4	3	4	3	4	4	3	2	4	2	3	2	3	3	4	4	4	6
12139624	37.9	55.8	41	62.7	59.8	51.9	58.5	3	3	3	4	3	1	3	2	2	1	1	1	1	4	3	4	4	4	4	4	3	4	5	3	4	3	3	2	2	3
12144285	33.3	75.4	60.5	69	59.8	37.3	61.2	4	2	3	1	3	5	5	4	4	3	3	3	2	5	5	4	4	4	5	4	2	3	3	1	1	3	3	3	3	4
12144407	43.4	40.3	41	46	52.4	53.7	55.6	1	4	4	4	5	1	1	1	1	1	1	1	1	2	1	2	2	3	3	3	2	5	4	4	4	2	2	2	2	1
12146470
12158127	36.7	55.8	57.3	66.7	52.4	42.3	71.6	7	3	3	3	3	1	1	3	3	2	3	1	3	4	5	4	4	4	4	2	1	3	3	2	3	5	5	4	5	7
12167942	43.4	48	41	43.1	41.1	64.2	41.6	0	4	4	4	5	1	1	2	1	1	1	1	1	2	1	1	2	2	2	1	1	5	5	5	5	1	1	1	1	0
12172717	36.7	55.8	55.7	55.1	61.7	40.5	41.6	0	3	3	3	3	1	2	2	3	1	3	2	2	4	2	2	3	4	5	4	3	3	2	3	2	1	1	1	1	0
12177263	48	63.4	58.9	57	54.3	50	55.6	3	5	4	5	5	3	3	3	3	3	2	2	3	4	2	3	3	4	4	3	1	4	3	4	4	2	2	2	2	3
12178067	48	53.7	57.3	48.6	61.7	50	55.6	3	5	4	5	5	2	1	2	2	2	2	3	2	2	2	2	2	4	4	4	4	4	4	4	3	3	2	2	1	3
12179572	45.3	55.8	57.3	60.7	46.2	37.3	52	2	4	4	5	5	2	2	2	2	3	2	2	2	4	4	3	3	2	4	1	1	2	2	2	2	2	2	1	1	2
12180162	32.1	63.4	51.8	69	52.4	27.5	68	3	2	3	1	2	3	3	3	3	1	3	1	1	5	5	4	4	3	3	4	1	1	1	1	1	3	5	4	5	3
12182789	43.4	57.7	41	75.8	37.5	44.2	41.6	0	4	5	4	4	2	2	2	3	1	1	1	1	5	5	5	5	1	2	1	1	3	4	1	4	1	1	1	1	0
12198513	56.9	51.2	41	48.6	46.2	64.2	41.6	1	5	5	5	5	1	1	1	3	1	1	1	1	3	1	2	2	2	2	2	2	5	5	5	5	1	1	1	1	1
12200745
12211781	36.7	40.3	41	60.7	52.4	40.5	61.2	5	3	3	3	3	1	1	1	1	1	1	1	1	4	3	4	3	3	5	2	1	2	3	3	2	3	3	3	3	5
12231048	45.3	67.3	62.2	57	57.9	40.5	52	3	4	4	5	5	2	4	4	4	3	3	3	3	3	4	2	3	4	4	2	4	3	3	1	3	1	1	2	2	3
12237584	40.4	40.3	41	46	41.1	48.1	49.6	3	3	3	5	4	1	1	1	1	1	1	1	1	2	1	2	2	2	2	1	1	2	3	4	5	1	1	2	1	3
12237318	34.4	67.3	63.9	58.8	61.7	44.2	63.8	8	2	2	3	3	3	4	3	4	3	3	4	3	2	3	4	4	4	4	4	4	3	3	3	3	4	4	3	3	8
12238546
12239257	36.7	65.3	41	64.6	59.8	38.8	66.6	6	2	4	3	3	3	3	3	4	1	1	1	1	4	4	4	4	3	4	4	4	2	2	2	3	4	4	4	4	6
12240844	36.7	59.5	53.9	69	57.9	40.5	61.2	6	3	3	3	3	2	3	2	3	1	2	3	1	5	4	5	4	3	4	4	3	3	3	2	2	3	3	3	3	6
12250538	35.6	40.3	41	66.7	63.8	37.3	41.6	0	3	3	3	2	1	1	1	1	1	1	1	1	5	4	4	4	4	5	4	4	2	2	2	2	1	1	1	1	0
12255673
12255295	35.6	57.7	57.3	55.1	54.3	35.7	61.2	6	1	3	4	3	3	1	2	3	2	3	3	1	3	2	3	3	3	4	4	1	2	2	2	1	3	3	3	3	6
12257419	40.4	65.3	69.4	66.7	73.3	37.3	65.2	8	3	4	4	4	1	4	4	4	3	5	4	4	5	4	4	4	5	5	5	5	2	2	2	2	3	4	4	4	8
12261546	41.8	65.3	57.3	69	73.3	42.3	41.6	2	3	5	4	4	4	3	3	3	2	2	2	3	4	4	5	5	5	5	5	5	3	3	2	3	1	1	1	1	2
12274424	41.8	40.3	41	53.1	50.5	44.2	41.6	0	3	3	5	5	1	1	1	1	1	1	1	1	2	2	3	3	3	3	2	2	3	3	3	3	1	1	1	1	0
12277542	32.1	40.3	41	58.8	57.9	31.8	63.8	6	2	2	2	2	1	1	1	1	1	1	1	1	4	3	3	3	3	3	4	4	2	1	1	1	2	4	3	5	6
12289458	36.7	67.3	57.3	66.7	57.9	37.3	66.6	6	3	3	3	3	4	4	3	3	2	2	3	2	5	4	4	4	3	5	3	3	2	2	2	2	4	4	4	4	6
12293032	45.3	55.8	60.5	48.6	50.5	58.3	52	2	4	4	5	5	2	1	2	3	3	3	2	3	2	2	2	2	3	3	3	1	5	5	4	5	1	2	1	2	2
12296361	45.3	63.4	62.2	62.7	57.9	38.8	66.6	7	4	5	5	4	3	3	3	3	3	3	3	3	4	3	4	4	4	4	3	3	2	2	3	2	4	4	5	3	7
12301711	32.1	65.3	69.4	75.8	66	27.5	68	9	2	2	2	2	3	3	3	4	4	4	4	4	5	5	5	5	4	5	4	5	1	1	1	1	4	4	4	5	9
12304486	39.1	53.7	51.8	69	57.9	40.5	57.1	4	3	3	4	4	1	1	2	3	1	2	2	1	5	3	5	5	3	5	3	3	3	3	2	2	3	3	1	2	4
12311196
12315134	45.3	61.4	58.9	57	59.8	50	49.6	2	4	5	5	4	3	2	2	4	2	3	3	2	4	3	2	3	3	4	3	5	4	4	4	3	2	1	1	1	2
12319382	36.7	59.5	53.9	60.7	50.5	40.5	58.5	7	4	3	1	4	3	2	2	3	1	2	3	1	4	2	4	4	3	4	2	1	2	3	3	2	2	2	4	2	7
12320674	32.1	81.6	63.9	53.1	66	38.8	58.5	5	2	2	3	1	5	5	5	5	1	4	5	3	4	2	2	2	4	4	5	5	2	2	3	2	2	2	2	4	5
12322226	40.4	61.4	58.9	60.7	59.8	40.5	55.6	4	3	4	4	4	4	2	2	3	2	2	3	3	3	3	4	4	3	4	4	4	3	3	1	3	2	2	2	2	4
12322965	36.7	63.4	55.7	57	63.8	38.8	66.6	5	3	3	3	3	3	3	3	3	2	2	2	2	3	3	3	3	4	5	4	4	3	2	2	2	3	5	4	4	5
12328164	34.4	61.4	60.5	66.7	57.9	31.8	62.5	4	3	2	3	2	3	2	3	3	2	3	3	3	5	4	4	4	4	4	4	2	1	1	2	1	3	3	3	4	4
12330442	40.4	65.3	49	62.7	56.1	44.2	41.6	1	3	5	4	3	4	3	3	3	1	2	1	1	4	3	4	4	3	3	4	3	3	3	3	3	1	1	1	1	1
12330502
12339926	32.1	71.2	65.7	75.8	61.7	27.5	63.8	7	2	1	3	2	4	4	4	4	3	3	4	4	5	5	5	5	4	5	4	3	1	1	1	1	4	3	3	4	7
12346756	41.8	61.4	62.2	53.1	59.8	50	41.6	2	4	4	4	4	2	3	3	3	3	3	3	3	3	2	2	3	4	4	4	3	3	4	4	4	1	1	1	1	2
12349513	36.7	67.3	62.2	71.6	54.3	37.3	75.6	7	3	3	3	3	4	3	4	3	3	3	3	3	5	5	4	5	3	4	3	2	2	2	2	2	5	5	5	5	7
12349668	29.1	81.6	79.4	75.8	61.7	27.5	75.6	10	1	2	2	1	5	5	5	5	5	5	5	5	5	5	5	5	4	5	3	4	1	1	1	1	5	5	5	5	10
12350572	33.3	65.3	57.3	75.8	43.8	42.3	55.6	3	2	1	3	3	3	3	3	4	1	3	3	2	5	5	5	5	2	3	1	1	3	3	2	3	2	3	1	2	3
12352147	37.9	69.3	55.7	66.7	43.8	42.3	41.6	0	3	4	3	3	3	4	4	4	2	3	1	2	4	5	4	4	2	3	1	1	3	3	2	3	1	1	1	1	0
12356944	29.1	63.4	62.2	62.7	59.8	42.3	75.6	10	1	1	1	3	2	3	4	3	3	3	4	2	4	3	4	4	4	4	4	3	3	3	2	3	5	5	5	5	10
12358017	35.6	71.2	58.9	75.8	56.1	42.3	71.6	8	3	2	2	4	5	3	4	4	1	3	3	3	5	5	5	5	3	4	5	1	4	5	1	1	4	5	5	5	8
12329681	29.1	81.6	79.4	75.8	73.3	27.5	75.6	8	1	2	1	2	5	5	5	5	5	5	5	5	5	5	5	5	5	5	5	5	1	1	1	1	5	5	5	5	8
12364313	56.9	51.2	41	39.7	41.1	64.2	41.6	0	5	5	5	5	1	2	2	1	1	1	1	1	1	2	1	1	2	2	1	1	5	5	5	5	1	1	1	1	0
12366606
12367861	32.1	40.3	41	57	52.4	44.2	41.6	0	3	3	1	1	1	1	1	1	1	1	1	1	3	3	3	3	3	3	3	2	3	3	3	3	1	1	1	1	0
12373374	34.4	61.4	49	66.7	54.3	31.8	75.6	9	2	3	3	2	3	2	3	3	1	1	2	1	5	4	4	4	3	3	3	3	1	2	1	1	5	5	5	5	9
12380744	41.8	63.4	62.2	60.7	57.9	46.2	52	2	4	4	4	4	3	3	3	3	3	3	3	3	4	3	3	4	4	5	3	2	3	3	4	3	2	1	2	1	2
12395998	45.3	40.3	41	43.1	54.3	58.3	41.6	0	5	3	5	5	1	1	1	1	1	1	1	1	1	1	2	2	3	3	3	3	4	5	5	5	1	1	1	1	0
12416347	37.9	53.7	51.8	66.7	41.1	37.3	61.2	4	3	3	3	4	2	1	2	2	1	3	1	1	5	4	4	4	2	2	1	1	2	2	2	2	3	3	3	3	4
12426453	36.7	65.3	63.9	69	63.8	34	75.6	8	3	3	3	3	3	4	3	3	3	4	3	3	4	5	5	4	4	4	4	5	1	2	1	2	5	5	5	5	8
12433932	40.4	53.7	41	60.7	52.4	44.2	61.2	8	3	4	4	4	2	2	2	1	1	1	1	1	4	4	3	3	3	4	3	1	3	3	3	3	4	3	2	3	8
12460549	22.9	69.3	75.7	75.8	73.3	27.5	75.6	9	1	1	1	1	4	3	4	4	4	5	5	5	5	5	5	5	5	5	5	5	1	1	1	1	5	5	5	5	9
12468157	56.9	53.7	57.3	48.6	48.4	48.1	41.6	0	5	5	5	5	1	2	2	2	2	2	3	2	2	2	2	2	3	2	2	2	4	3	4	3	1	1	1	1	0
12500140	40.4	69.3	55.7	57	56.1	44.2	57.1	4	3	4	4	4	3	5	4	3	2	2	2	2	3	3	3	3	4	4	3	2	3	4	2	3	2	2	3	2	4
12502847	40.4	51.2	41	64.6	54.3	44.2	62.5	7	4	3	4	4	2	1	1	2	1	1	1	1	4	4	4	4	3	5	3	1	3	3	3	3	4	3	3	3	7
12522921	56.9	51.2	62.2	53.1	57.9	51.9	57.1	6	5	5	5	5	1	2	2	1	3	3	3	3	3	2	2	3	4	4	3	3	4	4	4	4	3	2	2	2	6
12561211
12565627	34.4	55.8	51.8	66.7	56.1	44.2	65.2	7	3	2	2	3	3	1	2	2	1	1	2	2	4	5	4	4	4	4	3	2	3	3	3	3	4	4	4	3	7
12566056	36.7	59.5	55.7	51	52.4	44.2	58.5	4	4	4	2	2	1	3	3	3	1	3	3	1	2	2	2	3	3	4	2	2	3	3	3	3	3	2	3	2	4
12586868
12622396	45.3	53.7	49	57	57.9	50	41.6	0	4	4	5	5	1	1	2	3	1	1	2	1	3	3	3	3	4	4	3	3	5	3	3	4	1	1	1	1	0
12626241	56.9	40.3	41	39.7	50.5	64.2	41.6	0	5	5	5	5	1	1	1	1	1	1	1	1	2	1	1	1	2	3	3	2	5	5	5	5	1	1	1	1	0
12631730	41.8	71.2	67.5	48.6	54.3	46.2	41.6	1	4	4	4	4	4	4	4	4	4	4	4	3	2	2	2	2	3	3	3	3	3	3	4	3	1	1	1	1	1
12635544
12662180	30.7	55.8	49	58.8	43.8	35.7	71.6	7	1	3	1	2	1	2	2	3	2	1	1	1	4	2	3	4	2	2	2	1	2	2	1	2	5	5	4	5	7
12669694	29.1	73.3	69.4	75.8	73.3	27.5	71.6	9	2	1	1	2	5	3	4	5	4	4	4	4	5	5	5	5	5	5	5	5	1	1	1	1	5	5	4	5	9
12674151
12675248	39.1	40.3	41	57	41.1	48.1	41.6	0	4	3	3	4	1	1	1	1	1	1	1	1	4	3	2	3	2	2	1	1	5	3	3	3	1	1	1	1	0
12684520	36.7	55.8	41	64.6	46.2	44.2	41.6	4	3	3	2	4	2	2	2	2	1	1	1	1	4	4	4	4	2	3	2	1	3	3	3	3	1	1	1	1	4
12712137	40.4	55.8	51.8	62.7	56.1	44.2	66.6	7	5	3	3	4	1	2	2	3	1	1	3	1	4	4	4	3	3	3	3	4	3	3	3	3	4	4	4	4	7
12717845
12725017	30.7	71.2	69.4	75.8	73.3	27.5	75.6	8	1	2	2	2	4	4	4	4	4	4	4	4	5	5	5	5	5	5	5	5	1	1	1	1	5	5	5	5	8
12729904	37.9	65.3	62.2	46	73.3	38.8	63.8	6	3	3	3	4	4	3	3	3	3	3	3	3	2	1	2	2	5	5	5	5	2	2	3	2	3	3	5	3	6
12733931	32.1	71.2	69.4	71.6	73.3	34	71.6	9	2	2	2	2	4	4	4	4	4	4	4	4	5	5	4	5	5	5	5	5	1	1	2	2	4	5	5	5	9
12737102	36.7	55.8	41	62.7	50.5	44.2	57.1	4	3	3	3	3	3	2	1	2	1	1	1	1	4	3	4	4	3	3	2	2	3	3	3	3	2	2	2	3	4
12689624	39.1	55.8	49	58.8	56.1	44.2	63.8	8	5	3	4	2	2	2	2	2	1	1	2	1	4	4	3	2	4	5	2	2	3	3	3	3	4	3	4	3	8
12740327	35.6	55.8	53.9	66.7	54.3	34	59.9	4	2	3	4	2	2	2	3	1	2	3	1	1	5	4	4	4	2	5	3	2	2	2	1	1	3	3	3	2	4
12749305	32.1	48	55.7	57	48.4	44.2	41.6	0	2	2	2	2	2	1	1	1	1	3	2	2	3	3	3	3	2	3	1	3	3	2	3	4	1	1	1	1	0
12738766	40.4	61.4	53.9	57	61.7	46.2	62.5	7	4	3	4	4	3	3	2	3	1	3	2	1	3	2	4	3	5	4	4	3	3	4	3	3	4	3	2	4	7
12742258
12792006	35.6	67.3	62.2	62.7	66	31.8	66.6	6	2	3	3	3	4	3	2	5	3	3	3	3	4	3	4	4	4	4	5	5	2	1	1	1	4	4	4	4	6
12791996	36.7	53.7	55.7	57	52.4	35.7	55.6	4	2	2	5	3	1	2	2	2	2	2	2	2	4	2	3	3	3	4	2	2	1	1	3	2	2	2	2	2	4
12797477	22.9	63.4	55.7	69	68.8	34	75.6	8	1	1	1	1	5	1	1	5	1	3	2	2	5	3	5	5	4	5	5	5	1	1	3	1	5	5	5	5	8
12805619	34.4	53.7	55.7	48.6	54.3	44.2	59.9	3	3	2	2	3	1	2	2	2	2	2	2	2	3	1	2	2	3	3	3	3	3	3	3	3	2	3	3	3	3
12814801	45.3	51.2	41	46	41.1	64.2	52	2	4	4	5	5	2	1	1	2	1	1	1	1	2	1	2	2	2	2	1	1	5	5	5	5	2	2	1	1	2
12818410	45.3	57.7	49	66.7	57.9	44.2	55.6	3	4	5	5	4	3	1	2	3	1	1	2	1	5	4	4	4	4	5	3	2	3	3	3	3	2	2	2	2	3
12828771
12846361	33.3	61.4	53.9	58.8	59.8	34	41.6	1	2	2	3	2	2	3	3	3	1	2	2	2	4	3	3	3	4	3	4	4	1	3	1	1	1	1	1	1	1
12849467	56.9	55.8	53.9	53.1	59.8	48.1	52	3	5	5	5	5	2	2	2	2	2	2	2	1	3	2	3	2	4	4	4	3	3	4	4	3	3	1	1	1	3
12856365	45.3	51.2	41	53.1	54.3	50	58.5	2	4	5	5	4	2	1	1	2	1	1	1	1	3	2	3	2	3	5	3	1	4	4	3	4	3	3	2	2	2
12868282	37.9	63.4	58.9	58.8	59.8	44.2	41.6	0	3	3	3	4	3	3	3	3	3	3	3	1	3	3	4	3	4	4	3	4	3	3	3	3	1	1	1	1	0
12880229	43.4	40.3	41	48.6	41.1	51.9	41.6	2	4	5	4	4	1	1	1	1	1	1	1	1	2	2	2	2	2	2	1	1	4	4	4	4	1	1	1	1	2
12880244	33.3	67.3	69.4	71.6	59.8	42.3	61.2	7	3	2	1	3	1	5	4	4	2	4	5	5	5	4	5	5	4	5	5	1	3	3	2	3	3	3	3	3	7
12897354	40.4	61.4	41	60.7	52.4	40.5	61.2	3	4	3	4	4	3	2	2	4	1	1	1	1	4	3	4	3	3	4	2	2	3	3	2	2	3	3	3	3	3
12900090	36.7	53.7	60.5	62.7	56.1	40.5	62.5	5	3	3	3	3	2	2	1	2	3	2	3	3	4	4	4	3	4	4	3	2	2	2	3	3	4	3	3	3	5
12906892
12915818	36.7	67.3	67.5	64.6	68.8	37.3	68	9	3	3	3	3	4	3	3	4	4	3	4	4	5	3	4	4	5	5	5	4	2	2	2	2	4	4	5	4	9
12873561	43.4	59.5	51.8	51	48.4	50	55.6	5	4	5	4	4	3	2	3	2	2	1	2	1	3	2	2	2	3	3	2	1	4	4	4	3	2	2	2	2	5
12925177	43.4	55.8	49	58.8	56.1	38.8	55.6	4	5	4	4	4	1	2	3	2	1	1	2	1	4	3	3	3	4	4	4	1	3	2	1	3	2	2	2	2	4
12914082
12977891	56.9	40.3	41	39.7	43.8	51.9	41.6	0	5	5	5	5	1	1	1	1	1	1	1	1	2	1	1	1	2	1	2	2	4	4	4	4	1	1	1	1	0
12980669	41.8	40.3	41	51	41.1	44.2	41.6	0	3	4	4	5	1	1	1	1	1	1	1	1	3	2	2	2	2	2	1	1	3	3	3	3	1	1	1	1	0
