# Supplementary material for: Health, social, and economic characteristics of patients enrolled in a COVID-19 recovery program
Source: PLoS One. 2022 Nov 30;17(11):e0278154. doi: 10.1371/journal.pone.0278154 (PMC9710845; doi:10.1371/journal.pone.0278154)
Supplement: S5 Data — (CSV) [file pone.0278154.s006.csv]

response_id	gender	marital	employment_status	Retire	Occupation	Occupation_Cat	race	race_other	african_american_race	Asian_race	Pacific_islander_race	Indian_race	White_race	Unknown_race	decline_race	Not _applicable_race	Other_race	Ethnicity	Lang_pref		Interpreter	religion	Rel_cat		Emerg_cont_first	Emerg_cont_last	Emerg_cont_phone														PCP_firstname	PCP_lastname	SYM_fever	SYM_chills	SYM_fatigue	SYM_sleep	SYM_appet	SYM_weight	SYM_vision
11893979	1	3	0		OTHER	10	0		0	0	0	0	0	0	0	0		0	0			0	2		SHERRY	FRAZIER	4104850479			5612 SEWARD AVENUE		BALTIMORE	MD	21206	Yes	Cell	4434550129	MOTHER		Undetermined	VINUTHA Akki	VIVEKANAND	0	1	1	1	0	1	0
11847225	1	3	0		STOCK CLERK	9	0		0	0	0	0	0	0	0	0		0	0			12	0		ANGELA	TURNER	3015093709			6401 HELLEN LEE DR					No			SIBLING		Female	James	Avery	0	0	0	0	0	0	0
11631068	1	2	0		EXECUTIVE ASST	10	0		0	0	0	0	0	0	0	0		2	0			2	1		RITA	DAYE	2023863636								No			SIBLING		Female	Ujwala	Desai	0	0	1	0	0	0	0
12066084	1	2	0		PHOTOJOURNALIST	10	1		0	0	0	0	0	0	0	0		0	0			12	0		RAY	WHITEHOUSE	7738796512			4933 MINNESOTA AVE NE		WASHINGTON	DC	20019	No			SPOUSE		Male	Lisa	Bodine PA	1	1	1	1	0	1	0
11699527	0	2	0		SALES	9	1		0	0	0	0	0	0	0	0		2	0			21	0		LORRAINE	DEBENPORT	9178034696								No			SPOUSE		Female	Rahul	Gandhi	0	0	1	0	0	0	0
11709709	1	3	4	12/22/2017		11	0		0	0	0	0	0	0	0	0		0	0			3	2		Tisa	Holley	3016135769			7022 Chadds Ford Drive		Brandywine	MD	20613	No			CHILD		Female	Uchechi	Wosu	0	0	1	0	0	0	0
11549879	1	3	5		STUDENT	7	1		0	0	0	0	0	0	0	0		0	0			3	2		SARAH	LEISTER	9086123908			1015 EUCLID ST. NW		WASHINGTON	DC	20001	No			FRIEND		Undetermined	Cheynnie	Burnett	0	0	1	1	1	0	1
11500863	1	2	0		ADMINISTRATOR	10	1		0	0	0	0	0	0	0	0		0	0			2	1		LEE	EMRICH	3016756853			2312 MCCORMICK ROAD		ROCKVILLE	MD	20850	Yes	Cell	3016756853	SPOUSE		Male	Deborah	Horwitz	0	0	1	1	0	0	0
11574441	1	2	0			11	0		0	0	0	0	0	0	0	0		0	0			13	5		CHRISTOPHER	CEPHAS	3012217577								Yes	Cell	3012217577	SPOUSE		Male	A.	Bonaventee	0	1	1	1	1	0	1
11901523	0	3	0		IT Professional	6	1		0	0	0	0	0	0	0	0		0	0			15	5		Anne	Deschamps	8434121861	8434121861		9000 Rockville Pike		Bethesda	MD	20892	No			SPOUSE		Female	Simona	Sirbu	0	0	1	0	0	1	1
12031356	0	2	4	2/1/2018		11	1		0	0	0	0	0	0	0	0		0	0			13	5		JUDY	HEATH	4434542849								No			SPOUSE		Female	Owen	Glister	0	0	1	1	0	0	0
11507404	1	4	0		STAFF	10	0		0	0	0	0	0	0	0	0		0	0			0	2		RASHIDA	JAMALL	3015323806			9317 LINHURST DRIVE		CLINTON	MD		No			CHILD		Undetermined	Na		0	0	1	1	1	0	0
11579345	1	4	4	5/5/2003		11	0		0	0	0	0	0	0	0	0		0	0			0	2		TOLEATHIA	GREEN	2023206927	2023206927		631 K STREET NE		WASHINGTON	DC	20002	No			CHILD		Female	MELIS	SENER	0	0	0	1	0	0	0
12146465	1	3	0		GNA	10	0		0	0	0	0	0	0	0	0		0	0			7	5		JOHN	MATHIS	4109009321	4109009321		1202 VALLEY LEAF CT		EDGEWOOD	MD	21040	No			CHILD		Male		Whorley	0	0	1	0	0	0	1
11303030	1	2	0		FIN MGR	8	0		0	0	0	0	0	0	0	0		0	0			0	2		JAMES	MAYS	3019741161			7806 WEBSTER LANE		FORT WASHINGTON	MD	20744	No			SPOUSE		Undetermined	UCHECHI	WOSU	0	0	1	1	1	1	0
11731931	1	3	0		CONSULTANT	8	1		0	0	0	0	0	0	0	0		0	0			19	2		SHELAGH	BENKE	5714831612								No			FRIEND		Female			0	0	1	0	0	1	0
11735490	0	3	0		Advertising	8	1		0	0	0	0	0	0	0	0		0	0			2	1		Abigail	Knipp	4438451153			2009 14th St N	Apt 1003	Arlington	VA	22201	No			LIFE PARTNER		Male	Kaitlyn	Dykes	0	0	0	0	0	0	0
11818790	1	0			DRIVER	10	0		0	0	0	0	0	0	0	0		0	0			12	0		JEAN	NELSON	4436866426			3713 WEST MULBERRY STREET		BALTIMORE	MD	21229	No				Other	Undetermined	Afroze	Muneer	1	1	1	1	1	0	1
11356310	0	2	0		Training instructor	5	1		0	0	0	0	0	0	0	0		0	0			12	0		Lisa	Laubgross	3017752751			11411 Farmland Drive		Rockville	MD	20852	No			SPOUSE		Female	Deborah	Horwitz	0	0	1	0	0	0	1
11574656	1	0	0		RN	1	1		0	0	0	0	0	0	0	0		0	0			10			SANDY	CONWAY	4108384151			622 CAMELOT DRIVE		BEL AIR	MD	21015	Yes	Cell	4432435796	MOTHER		Female	Tea	Louderbach-Smith	0	1	1	1	1	1	0
11699220	1	3	0		Geospatial Analyst	6	1		0	0	0	0	0	0	0	0		0	0			2	2		Melanie	Zajic	7034554560								Yes	Cell	5714993511	CHILD		Female	Elizabth	Gannon	0	1	1	1	1	1	1
11609715	1	2	4	5/30/2008		11	0		0	0	0	0	0	0	0	0		0	0			0	2		GREGORY	HARRIS	3019106804			4218 RAIL STREET		CAPITOL HEIGHTS	MD	20743	No			CHILD		Male	John	Bedeau	0	0	0	0	0	0	0
11974586	1	2	1		DIABETES EDUCATOR	1	2		0	0	0	0	0	0	0	0		0	0			21	0		SOKHA	KIM	7035896181			842 SOUTH HIGHLAND STREET		ARLINGTON	VA	22204	No			SPOUSE		Male	Christina	Malekiani	0	0	0	0	0	0	0
11606459	1	2	6		Special needs support teacher	5		Other	0	0	0	0	0	0	0	0		0	0			5	4		RAJESH	MALKANI	2023941933			4512 Salem Lane NW		WASHINGTON	DC	20007	No			SPOUSE		Male	Aparna	Miano	0	0	1	1	0	0	0
11639807	1	3	0		TECH CARE ASSOCIATE	1	0		0	0	0	0	0	0	0	0		0	0			10	2		ELAINE	BUCHANAN	4105690358								Yes	Home	4105690358	SIBLING		Undetermined	Rikki	Logana	0	0	0	0	0	0	0
11397447	0	2	0		Physician, neonatologist, presently pediatric clinical pharmacology	1	1		0	0	0	0	0	0	0	0		0	0			12	0		IVANA	PACAKOVA	3018812420	3017927066		5705 BREWER HOUSE CIR	APT 101	ROCKVILLE	MD	20852	No			SPOUSE		Female	AMY	BURKE	0	0	1	1	0	1	0
11760544	1	2	0		EDUCATION	5	1		0	0	0	0	0	0	0	0		0	0			2	1		JEANNIE	OCONNOR	4106279889			217 N Marlyn Ave		Essex	ME	21221	No			CHILD		Female	Elise	Worley	0	0	1	0	0	0	0
11776911	1	2	0		CUSTOMER SERVICE	10	2		0	0	0	0	0	0	0	0		0	0			2	1		LOUIS	MOZZANO	2407275326								No			SPOUSE		Male	Stephanie	Carpenter	0	0	1	1	0	1	0
11988814	0	2	4			11	1		0	0	0	0	0	0	0	0		0	0			21	0		VIOLETA	HELM	3013106731			810 LANNERTON RD		MIDDLE RIVER	MD	21220	No			SPOUSE		Female	Kimberly	Staudt	0	0	0	0	0	0	0
12024577	1	3	0		HRIS ANALYST	10	1		0	0	0	0	0	0	0	0		0	0			2	1		MARIA	DOVI	4102821657								No				Other	Female	LISE	SATTERFIELD	0	0	0	0	0	0	1
12066134	1	2	4	10/15/2007		11	1		0	0	0	0	0	0	0	0		0	0			0	2		Joe	Hedrick	5402041525			5374 Luwana Dr		Roanoke	VA	24018	No			SPOUSE		Male	Lisa	Deyerle	0	0	1	0	1	0	0
11298234	1	3	0		Project Manager	10	1		0	0	0	0	0	0	0	0		0	0			1	4		CHRISTINE	GRIFFIN	3018067293			4124 EDMUNDS ST NW APT 1		WASHINGTON	DC	20007	No			LIFE PARTNER		Female	Elizabeth	Hart	1	1	1	1	0	0	0
11438520	1	3	0		NURSE Practitioner	1	1		0	0	0	0	0	0	0	0		0	0			12	0		CHASE	ROWELL	8034795199			5220 KLINGLE ST NW		WASHINGTON	DC	20016	No			SPOUSE		Undetermined	Allison	Mullarky	0	0	0	0	0	0	0
11734172	1	2	0		Senior Proposal Manager	10	0		0	0	0	0	0	0	0	0		0	0			3	2		Wayman	Lockharr									No			SPOUSE		Male	Jeremy	Janssen	0	0	1	0	0	0	0
11418906	1	3	0		Designer general contractor	10	1		0	0	0	0	0	0	0	0		0	0			19	2		SHARI	IRBY	3015028854								No			FRIEND		Female	Maryellen	Ritchie	0	0	1	1	0	0	1
11583973	1	2	4	1/1/2019		11	1		0	0	0	0	0	0	0	0		0	0			14	0		SANDRA	CASTAGNA	4105928885			12804 DULANEY VALLEY RD		GLEN ARM	MD	21057	Yes	Cell	4435225734	SPOUSE		Female	Kelly	Grob	0	0	1	1	0	0	0
11721629	1	0	1		PHYSICIAN ASSISTANT	1	1		0	0	0	0	0	0	0	0		0	0			14	0		KELLIE	ANDREWS	4192770420								No			FRIEND		Undetermined	Omega	Pindell PA-C	0	0	1	1	0	0	0
11361375	1	2	0		HEART INSTITUTE PROGRAM LEAD	1	1		0	0	0	0	0	0	0	0		0	0			2	1		MARCOS	BARBOSA	3016762555			614 E LYNFIELD DR		ROCKVILLE	MD	20852	No			SPOUSE		Male	Deborah	Horwitz	0	0	1	0	0	0	0
11741666	1	0	0		IT project manager	6	0		0	0	0	0	0	0	0	0		0	0			2	1		Michael	Hale	3257211668								No			FRIEND		Male	Paul	Klein	0	0	1	1	1	1	1
11971184	1	2	0		Account Director, Client Services at a Marketing and Communications firm	8	1		0	0	0	0	0	0	0	0		0	0			21	0		CHRIS	MURRAY	2013159814			9021 BOWLER DRIVE		FAIRFAX	VA	22031	No			SPOUSE		Male	Casey	O'Bryan	0	0	1	1	0	0	0
12083232	1	2	4	6/30/2003		11	0		0	0	0	0	0	0	0	0		0	0			0	2		LINWOOD	CHATMAN	2024199449			2822 NEWTON ST NE		WASHINGTON	DC	20018	Yes	Cell	2024199449	SPOUSE		Undetermined	Sylvia	Medley	0	0	0	1	0	0	0
12139618	1	3	0		Law Dispatch Supervisor	4	1		0	0	0	0	0	0	0	0		0	0			16	5	Other	Michael	Turner	2404756011	3016663306		2809 Bosworth Ln		Bowie	MD	20715	No				Fianc�	Male	Lauren	Parmer	0	0	1	1	0	0	1
12144280	1	4	4	10/31/2020		11	1		0	0	0	0	0	0	0	0		0	0			0	2		PAM	OWEN	3017852255								No			SIBLING		Female	Lolimi	Johnny	0	0	1	1	0	0	1
12200739	1	2	0		MARKETING SPECIALIST	8	1		0	0	0	0	0	0	0	0		0	0			21	0		MARK	BOTTNICK	3017754503	3017754503		9121 FAIRVIEW RD		SILVER SPRING	MD	20910	No			SPOUSE		Male	Kerri	Gray	0	0	0	0	0	0	0
11647391	1	3	0		US Government Analyst	4	1		0	0	0	0	0	0	0	0		0	0			21	0		Lawrence	Adler	3037255347								Yes	Home	3033220712	FATHER		Male	Alicia	Buchwalter	0	0	1	1	0	0	0
11704828	1	2	Recently 6 in 2020			11	1		0	0	0	0	0	0	0	0		0	0			2	1		JEFF	STANISH	7036267491								No			SPOUSE		Male	Deborah	Horwitz	0	0	1	0	0	0	0
11786780	1	3	Recently 6 in 2020			11	1		0	0	0	0	0	0	0	0		0	0			21	0		MIKE	ANASTASIA	7035011000								No			FATHER		Male	Victoria	Currall	1	1	1	1	0	1	1
11979164	1	2	1		I own a tutoring business, I am a tutor.	5	1		0	0	0	0	0	0	0	0		0	0			12	0		AMY	PATTEN	2408486805								No			FRIEND		Undetermined	Kerri	Gray	0	0	0	0	0	0	1
12014277	1	2	0		Chief Engineer	2	2		0	0	0	0	0	0	0	0		0	0			2	1		Tim	Ward	7033007003			9428 Ballard Green Dr		Owings Mills	MD	21117	No			SPOUSE		Male	Diane	Pressman	0	0	1	1	1	1	0
12065620	0	2	4	6/1/2020		11	1		0	0	0	0	0	0	0	0		0	0			2	1		JOYCE	HOPKINS	3015703726			18704 WILLOW GROVE RD		OLNEY	MD	20832	No			SPOUSE		Female	David	Hopkins	0	0	1	1	0	0	0
12211775	1	0	0		RN	1	0		0	0	0	0	0	0	0	0		0	0			14	0		KRISTEN	WILSON	2404867830					WALDORF	MD	20602	No			MOTHER		Undetermined	Arnel	Castrence	0	1	1	0	0	0	0
12231043	1	3	0		Management Analyst	8	1		0	0	0	0	0	0	0	0		2	0			21	0		Victoria	Wallace	7039731963								No			FRIEND		Female	Donna	Smawley	0	0	1	1	0	0	0
11374138	1	2	0		CLERK	10	0		0	0	0	0	0	0	0	0		0	0			3	2		OBENG	BOATENG	4432516976			3331 TEAGARDEN CIRCLE	APT 201	SILVER SPRING	MD	20904	No			SPOUSE		Male	Uchechi	Wosu	0	0	1	1	1	0	0
12058141	0	0	0		CHIEF OPERATING OFFICER	8	0		0	0	0	0	0	0	0	0		0	0			0	2		Nicole	Curry	9546327482	9547979774		345 NW Sheffield Circle		Port St. Lucie	FL	34983	No				Niece	Female	KIMBERLY	PROOS	0	0	0	1	0	0	0
12237247	1	3	6		CNA	1	0		0	0	0	0	0	0	0	0		0	0			3	2		DEREJE	MERSHA	2405059996			16646 BRIDLE RIDGE LANE		OLNEY	MD	20832	No			SPOUSE		Undetermined	Anna	Ford	0	0	1	0	0	0	0
11490470	1	3	0		CLAIMS MANAGER	8	0		0	0	0	0	0	0	0	0		0	0			3	2		RITA	SALMON	3017064262			3607 25TH AVE		TEMPLE HILLS	MD	20757	No			CHILD		Female	Sloan	McCoy	0	0	1	1	0	0	0
11337572	1	3	0		RN-CLINICAL MANAGER	1	2		0	0	0	0	0	0	0	0		1	0			2	1		Michael	Galvez	2407152261			251 Admiral Cochrane Dr	Apt 3009	Annapolis	MD	21401	No			SPOUSE		Male	Kirti	Malhotra	0	0	1	0	0	0	1
11672615	1	3	0		Attorney	3	1		0	0	0	0	0	0	0	0		2	0			21	0		CLIFFORD	RILEY	6312894291								No			CHILD		Male	Nandini	Ganesh	0	0	1	0	0	0	0
11740129	1	3	0		PRACTICE ADMIN	1		Other	0	0	0	0	0	0	0	0		0	0			10	2		ASHLEY	CLARK	4438729017			3211 RIPPLE RD		WINDSOR MILL	MD	21244	No			MOTHER		Undetermined	HASSAN	NASSAR	0	0	1	0	1	0	0
11623610	1	2	0		self-employed	10	1		0	0	0	0	0	0	0	0		0	0			8	3		Dan	Becker	2024945577								No			SPOUSE		Male	Mariam	Auayab	0	0	1	1	0	0	0
11761271	1	0	0		ADMIN ASST	10	0		0	0	0	0	0	0	0	0		0	0			3	2		NaQuaisha	Bowen	2026318179			4022 South Capital ST SE #306		WASHINGTON	DC	20032	No				Other	Female	MARTIN	GAUDINSKI	0	0	0	0	0	0	0
12013012	1	2	0		Resource Management Officer	8	5		0	0	0	0	0	0	0	0		2	0			3	2		ALIREZA	AZIMIPOUR	2029990143								No			SPOUSE		Male	Patricia	Evans	0	0	1	1	0	1	1
11742387	0	3	0		UX RESEARCHER	10	5		0	0	0	0	0	0	0	0		1	0			21	0		JULIA	ASTUDILLO	5619016828								No			SIBLING		Female	JOHN	CURTIN	0	0	1	1	0	0	0
12125533	1	3	0		SOCIAL SVC ASSISTANT	4	0		0	0	0	0	0	0	0	0		0	0			0	2		TONI	WASHINGTON	2024837426			41 SEATON PL NW		WASHINGTON	DC	20001	Yes	Cell	2023739683		Other	Undetermined	Anastasia	Bevza	0	0	1	0	0	0	0
11446428	1	2	4	12/31/2015		11	1		0	0	0	0	0	0	0	0		0	0			10	2		IRBY C.	COLE, III	4108765295	4108765295		2710 COON CLUB ROAD		WESTMINISTER	MD	21157	Yes	Cell	4102275781	SPOUSE		Male	Stuart	Bell	0	0	1	1	0	0	0
11349902	1	3	0		ADMINISTRATIVE ASSISTANT	10	1		0	0	0	0	0	0	0	0		0	0			21	0		CAROL	ZOMBO	8479427969								No			MOTHER		Female	Jefferson	Hendrickson	0	0	1	0	0	0	0
11487883	0	3	0		METEROLOGIST	6	1		0	0	0	0	0	0	0	0		0	0			12	0		JOAN	COOMBS	6104343675			432 5TH ST		Whitehall	PA	18052	No			MOTHER		Female			1	0	1	0	0	0	0
11562384	1	3	6		Retail	9	0		0	0	0	0	0	0	0	0		0	0			21	0		VALERIE	MATTHEWS	3016451975			4238 AUGUSTA ST		WALDORF	MD	20602	Yes			CHILD		Female	Uche	Wosu	0	0	0	1	0	0	0
11306707	1	2	0		IT DEPT	6	1		0	0	0	0	0	0	0	0		0	0			12	0		WILLIAM	WHITELAW	4109711506	4109711506		7338 GEISE AVENUE		SPARROWS POINT	MD	21219	No			SPOUSE		Undetermined	THEODORE	STEPHENS	0	0	1	0	0	0	0
11322887	1	2	0		Equality Advocate	10	1		0	0	0	0	0	0	0	0		0	0			12	0		TROY	PFISTER	4439740575			1328 LOWMAN STREET		BALTIMORE	MD	21230	No			SPOUSE		Male	MIRANDA	Gordon-Zigel	1	0	1	1	0	0	0
11386789	0	3	0		OTHER	10	1		0	0	0	0	0	0	0	0		0	0			3	2		JUDY	FOUNTAIN	2404466558			27 GETHSEMANE STREET		FALLING WATERS	WV	25419	No			FATHER		Undetermined	Daniel	Gold	0	0	1	1	1	1	0
11681472	1	3	0			11	0		0	0	0	0	0	0	0	0		0	0			0	2		ZELDA	MCLAUGHLIN	4437620941			4023 Jacinth Way		Nottingham	MD	21236	No			CHILD		Undetermined	Clara	Anizoba	0	0	1	0	0	0	0
11406289	0	2	0		Project Manager	10	1		0	0	0	0	0	0	0	0		2	0			12	0		CHRISTINA	MAXWELL	2022103119			1308 COLVIN FOREST DRIVE		VIENNA	VA	22182	No			SPOUSE		Female	Lilly	Zuckerman	0	0	1	0	0	0	0
11437904	1	2	0		Chief PA, Medicine	1	1		0	0	0	0	0	0	0	0		0	0			3	2		EDWARD	BARNETT	4434178782			2013 POINT VIEW CI		FOREST HILL	MD	21050	No			SPOUSE		Male	Betty	Lee	0	0	0	0	0	0	0
11476702	1	2	4	11/1/2011		11	0		0	0	0	0	0	0	0	0		0	0			3	2		DOUGLAS	JOHNSON	2024238625			14203 DEVINGER PL		ACCOKEEK	MD	20607	Yes	Cell	2025534604	SPOUSE		Male	U	Wosu	0	0	1	1	0	0	0
11391870	1	2	0		ASST HEALTH CENTER D	1	0		0	0	0	0	0	0	0	0		0	0			0	2		DARRIAN	ALLEN	2025498443			5408 TILDEN ROAD	APT 302	HYATTSVILLE	MD	20780	No			SPOUSE		Male	Gerard	Harris	0	0	1	1	0	0	1
11296014	0	2	1		SELF EMPLOYED	10	1		0	0	0	0	0	0	0	0		0	0			14	0		PATRICIA	HARRINGTON	4103712447			1800 WILSON POINT ROAD		PARKVILLE	MD	21234	No			SPOUSE		Female	George	Weiner	0	0	1	0	0	0	0
11297072	0	3	0		Physical Scientist with the Naval Research Laboratory	6	1		0	0	0	0	0	0	0	0		1	0			12	0		Samantha	Phelps	5125850250								No			FRIEND		Female	Janelle	Leuschen	0	0	1	1	0	0	1
11319814	0	2	0		Customer Service Representative	10	0		0	0	0	0	0	0	0	0		0	0			3	2		Christina	Flood	2024382712			504 PARK ROAD NW		WASHINGTON	DC	20010	No			SPOUSE		Female	Amy	Burke	0	0	0	0	0	0	0
11325949	1	2	0		RN	1	1		0	0	0	0	0	0	0	0		0	0			12	0		CHARLES	RILEY	4108427065			7145 MARTELL AVENUE		DUNDALK	MD	21222	No			SPOUSE		Male	Jeffrey	Ukens MD	0	0	0	1	0	0	1
11361565	1	0	6			11	0		0	0	0	0	0	0	0	0		0	0			0	2		Jamesha	Hickman-Cloyd	3012322178								No			CHILD		Female	NA		0	0	0	0	1	0	1
11377723	1	2	0		RN	1	1		0	0	0	0	0	0	0	0		0	0			9	2		DANIEL	AUGUSTNIAK	4106521512			3120 SWEET BAY DR		EDGEWOOD	MD	21040	No			SPOUSE		Male	Alison	Mueller	0	0	1	0	0	0	0
11428461	1	2	0		LAW PROFESSOR	3	1		0	0	0	0	0	0	0	0		0	0			2	1		Michael	Pardo	7732205691								No			SPOUSE		Male	Yalda	Jabbarpour	0	0	1	0	1	0	0
11431626	0	2	0		Port Captain	10	1		0	0	0	0	0	0	0	0		0	0			12	0		KATE	BONNING	4107186693			7767 NORTH POINT CREEK RD		DUNDALK	MD	21222	No			SPOUSE		Undetermined	BETSY	FAY	0	0	1	0	0	1	1
11469045	1	2	0		NURSE PRACTITIONER	1	0		0	0	0	0	0	0	0	0		0	0			3	2		CHRISTOPHER	LIGHTFOOT TAYLOR	2406053861			13009 3RD ST		BOWIE	MD	20720	Yes	Cell	2406053861	SPOUSE		Undetermined	Jill	Rosenstock	1	1	1	0	0	0	0
11481199	1	2	0		PATIENT SERVICES COO	1	0		0	0	0	0	0	0	0	0		0	0			13	5		DAMEEKA	WALLACE	2026895519								No			SIBLING		Female	Richard	KENNEDY	1	0	1	1	1	1	0
11518918	0	3	0		Federal government	4	0		0	0	0	0	0	0	0	0		0	0			0	2		Lakendra	Leandre	2708726109								No			MOTHER		Female	Nyeesha	Thompson, NP	0	0	0	0	0	0	0
11523904	1	2	0		OCCUPATIONAL THERAPIST	1	1		0	0	0	0	0	0	0	0		0	0			12	0		RYON	CAHILL	4439266475			1813 WESTPHAL PLACE		BALTIMORE	MD	21230	No			SPOUSE		Male	Karen	Streat	0	0	1	0	0	0	0
11546747	1	2	3		UNKNOWN	10	1		0	0	0	0	0	0	0	0		0	0			2	1		DAVID	MURRAY	2027474642								No			SPOUSE		Male	Ellen	Dinerman Bin-Nun	0	0	1	1	0	0	0
11548713	1	3	0		Human Resources	8	1		0	0	0	0	0	0	0	0		0	0			21	0		SHARON	SANDERS	4438459799			2833 THORNBROOK RD		ELLICOTT CITY	MD	21042	No			MOTHER		Female	Karen	Streat	1	0	1	0	0	0	0
11551164	1	2	6		Caregiver	10	0		0	0	0	0	0	0	0	0		0	0			6	5		HANIYYAH	LUDD	2024133550			627 GALVESTON PL SE		WASHINGTON	DC	20032	No			MOTHER		Female	Ii Don't HAve One Recenly Relocated	I Was Seeing The Nurse Practioner	0	0	1	0	0	0	0
11575438	1	3	0		Attorney	3	0		0	0	0	0	0	0	0	0		0	0			3	2		Angela	Roberson	7578795395								No			MOTHER		Female	Sheree	Saunders	0	0	0	1	0	0	0
11579361	1	3	1		BOOK KEEPER	8	1		0	0	0	0	0	0	0	0		0	0			2	1		ABBEY/BEV	CUSTER	5188525475			7 Deerfield Place		Ballston Spa	NY	12020	No			FRIEND		Female	ELIZABETH	SELDEN	0	0	1	1	0	0	1
11588077	1	3	0		ENGINEER	2		Other	0	0	0	0	0	0	0	0		0	0			14	0		MARYAM	GRAMI	5073133085			154 R STREET NE					Yes	Cell	5074579412	CHILD		Female	Michael	Goldstein	0	0	0	1	1	0	0
11598808	1	3	6		Economist	8	2		0	0	0	0	0	0	0	0		0	0			5	4		GEN	DR CONNORS	2027798867								No			FRIEND		Undetermined	Lindsey	Cundra	1	1	0	1	0	0	0
11602629	1	2	0		Landscape designer	10	1		0	0	0	0	0	0	0	0		0	0			14	0		STEVE	SATTLER	2023206025			709 11TH ST NE		WASHINGTON	DC	20002	Yes	Cell	2023206025	SPOUSE		Undetermined		NOT IN DICTIONARY	0	0	0	0	0	0	0
11620598	0	2	0		OTHER	10	1		0	0	0	0	0	0	0	0		0	0			11	5		JESSY	SPARENBORG	8016230676			2400 41ST ST NW APT 404		WASHINGTON	DC	20007	No			SPOUSE		Undetermined	SARAH	KURESHI	0	0	1	1	0	0	0
11637646	0	3	5		Incoming Accounting Intern	8	2		0	0	0	0	0	0	0	0		0	0			0	2		YUAN	ZHENG	4105693289			2915 AUDEN COURT		ABINGDON	MD	21009	No			CHILD		Male	Betty	Lee	0	0	0	0	0	0	0
11670261	1	3	0		Attorney	3	2		0	0	0	0	0	0	0	0		0	0			5	4		Jacob	Kratavil	5129341778								No			LIFE PARTNER		Male	Nandini	Ganesh	1	0	1	1	0	0	0
11671938	1	2	0		SENIOR MARKETING PROGRAM MANAGER	8	1		0	0	0	0	0	0	0	0		0	0			21	0		WES	KESNER	5404540194			41680 OVERMYER TERRACE		ALDIE	VA	20105	No			SPOUSE		Male	Julia	Lim	0	0	1	1	0	0	0
11608155	1	3	0		PANZANZEE	10	1		0	0	0	0	0	0	0	0		0	0			14	0		Tony	Senteno	7139920298			123 River Road		Occaquan	VA	22125	No			FRIEND		Male	Julia	Lim	0	0	1	1	0	0	0
11691415	1	2	0		RN	1		Other	0	0	0	0	0	0	0	0		1/Spanish	0			2	1		LEA	GARCIA	2407232478			1913 CARMODY DRIVE		SILVER SPRING	MD	20902	Yes	Cell	2403818059		Other	Undetermined	ANNA	PHAM	0	0	1	0	0	0	0
11694780	1	4	1		FOOD SERVICE WORKER	10	0		0	0	0	0	0	0	0	0		0	0			3	2		LAKEIA	FERGUSON	4432482011			1117 N BOND ST		BALTIMORE	MD	21213	Yes	Cell	4432482011	CHILD		Undetermined	ELIAS	ELIAS	0	0	0	0	0	0	0
11709806	1	3	0		SENIOR TECHNICAL ASSISTANCE SP	6	0		0	0	0	0	0	0	0	0		1/Spanish	0			3	2		JASMINE	BRYANT	8607783932								No			SIBLING		Female	Sylvia	Medley	0	0	1	0	0	0	0
11717692	1	0	3			10	1		0	0	0	0	0	0	0	0		0	0			2	1		Christine	Strasser	7035367365			2101 N Kentucky St		Arlington	VA	22205	No			FRIEND		Female	Augustine	Dolcich	1	0	1	1	0	1	1
11724812	0	3	0		CONSULTANT	8	1		0	0	0	0	0	0	0	0		0	0			2	1		Dale	Killmeyer	4125125154	9147089719		1919 NORTH LYNN STREET		ARLINGTON	VA	22209	No			FATHER		Male	Jillian	Noyes	0	0	1	0	0	0	0
11725024	1	2	1		OCCUPATIONAL THERAPI	1		Other	0	0	0	0	0	0	0	0		0	0			3	2		AARON	LIGHTLE	7038871945			8210 CRESTWOOD HEIGHTS DR	225	MC LEAN	VA	22102	No			SPOUSE		Male	Alison	Mullarkey	0	0	1	1	0	0	1
11725183	1	3	4	9/28/2019		10	0		0	0	0	0	0	0	0	0		0	0			0	2		GROSS	NICOLETTE	2026571109			10869 BUCKNELL DR		SILVER SPRING	MD	20902	No			MOTHER		Female	Jefferson	Hendrickson	0	0	1	0	0	0	0
11725646	1	2	6			10	1		0	0	0	0	0	0	0	0		0	Russian		Yes	6	5		LOLA	UNKNOWN	6464096988								No			FRIEND		Female			0	0	0	0	0	0	0
11730257	1	3	0		INTERNATIONAL RELATIONS	8	1		0	0	0	0	0	0	0	0		0	0			21	0		ELLEN	MULVEY	6179744931			135 Ames St	Apt 1413	Marlboro	MA	2476	No			MOTHER		Female	Casey	O' Bryan	0	0	1	1	0	0	0
11730669	1	2	0		COMPUTER SCIENTIST	6	1		0	0	0	0	0	0	0	0		0	0			14	0		STEVE	DONAHUE	3018480169								No			SPOUSE		Male	Katherine	Sulkowski	0	0	1	0	0	0	0
11730945	1	0	0		UNION REP	10		Hispanic	0	0	0	0	0	0	0	0		1/Spanish	0			2	1		BLANCA	FLORES	2023614108			1325 RANDOLPH STREET NW		WASHINGTON	DC	20011	Yes	Cell	2023614108	SIBLING		Undetermined	BHUMIKA	GANDHI	0	0	0	1	0	0	0
11732454	1	3	0		UCA	10	0		0	0	0	0	0	0	0	0		0	0			12	0		TRILEENA	MYLES	2675033129								No			GRANDCHILD		Undetermined			0	0	0	0	0	0	0
11726416	1	2	0		VP, Content	8	1		0	0	0	0	0	0	0	0		0	0			13	5		GENE	MAGAEE	2024225303			1108 3RD ST SE		WASHINGTON	DC	20003	No			SPOUSE		Male	Jillian	Noyes	0	0	1	0	0	0	0
11749922	1	2	0		SECURITY GUARD	10	0		0	0	0	0	0	0	0	0		0	0			0	2		THOMAS	TERRY	4434684285			310 N CALHOUN ST		BALTIMORE	MD	21223	No			SPOUSE		Male	Karen	Streat	0	0	0	0	1	0	0
11761309	1	3	0		S	11	0		0	0	0	0	0	0	0	0		0	0			12	0		LUCIA	THOMPSON	4102187569			4603 PLAINFIELD AVE		BALTIMORE	MD	21206	Yes	Home	4104850467	CHILD		Female	Maureen	Sullivan	0	0	0	0	0	0	0
11777154	1	2	0		COORDINATOR	10	1		0	0	0	0	0	0	0	0		0	0			2	1		DANIEL	COLOPIETRO	4432432863			1611 AMYCLAE DRIVE		BEL AIR	MD	21015	Yes	Cell	4432432863	SPOUSE		Undetermined	Maureen	Sullivan	0	0	1	1	0	0	0
11792353	1	2	0		registered nurse	1	0		0	0	0	0	0	0	0	0		0	0			3	2		THEA	STERLING	4438400144								No			CHILD		Female	MIRANDA	GORDON-ZIGEL	0	0	0	0	0	0	0
11793183	0	2	0		Sergeant/ HRD K9 Handler	4	1		0	0	0	0	0	0	0	0		0	0			2	1		SUSAN	RYAN	7329774156			4565 Ten Oaks Road		Dayton	MD	21036	Yes	Cell	7329774156	SPOUSE		Undetermined	Mercy	Jackson	0	0	1	1	0	1	0
11798652	0	3	0		Technical Director	6	1		0	0	0	0	0	0	0	0		0	0			21	0		RUSS	BOWER	8147220913								No			LIFE PARTNER		Male	Michael	Gee	0	0	1	1	0	0	0
11799363	0	3	5		Student.	7	2		0	0	0	0	0	0	0	0		0	0			21	0		CHANG	DU	4704172450								No			FRIEND		Male	NA		0	0	1	1	1	0	0
11817822	1	2	0		TALENT DEVELOPMENT COORDINATOR	10	0		0	0	0	0	0	0	0	0		0	0			3	2		BRYAN	MCKOY	4104249819								No			SPOUSE		Male	Natalie	Cadden	0	0	1	0	0	0	0
11833780	1	2	0			11	1		0	0	0	0	0	0	0	0		0	0						RALPH	PARSONS	4105291575	4109676791		4335 GARLAND AVE		NOTTINGHAM	MD	21236				FATHER		Male			0	0	0	0	0	0	0
11844769	1	2	0		RECPTION-SECRET	11	0		0	0	0	0	0	0	0	0		0	0			3	2		DERRICK	BLACKWELL,SR	2026795271	3017531784		4400 RENA RD APT T2	T 2	SUITLAND	MD	20746	No			SPOUSE		Male	Dr. Uchechi	Wosu	0	0	1	0	0	0	0
11848082	1	3	0		Policy Associate	4		Middle Eastern	0	0	0	0	0	0	0	0		0	0			16	5	Muslim	Loubabh	Mahfoudh									No			MOTHER		Female	Jean	Beaton	0	1	1	0	0	0	0
11860390	1	0	0		Business Analyst	8	0		0	0	0	0	0	0	0	0		0	0			16	5	Afrikan spirituality	RS	BROOKS	2026778634								No			CHILD		Male	Arnelle	McNeal	0	0	1	0	0	0	0
11870410	0	2	0		Contractor for the government	4	1		0	0	0	0	0	0	0	0		0	0			3	2		RENEE	LEECH	3013561652			9505 Tiberias drive		Upper Marlboro	MD	20772	No			SPOUSE		Female	Jaymie	Cullens	1	0	1	0	0	0	0
11875376	1	2	4	5/1/2017		11	1		0	0	0	0	0	0	0	0		0	0			8	3		JAY	ROSENGARDEN	4439566618			516 EAST CLEMENT STREET		BALTIMORE	MD	21230	No			SPOUSE		Male	Afroze	Muneer	0	0	1	0	0	0	0
11886994	0	2	0		ESTIMATOR	10	1		0	0	0	0	0	0	0	0		0	0			2	1		ALLISON	BORZYMOWSKI	4108385508			2420 MAXA MEADOWS LANE		BALTIMORE	MD	21213	Yes	Cell	4432431287	SPOUSE		Female		Latterback	0	0	1	0	0	0	0
11888522	1	2	0		Sr. Director, Global Communications	8	1		0	0	0	0	0	0	0	0		2	0			21	0		CHIISTOPHER	TOPPINGS	2027256845			5242 Colorado Ave NW		WASHINGTON	DC	20011	Yes	Cell	2022242178	SPOUSE		Male	KATHRYN	HART	0	0	0	0	0	0	0
11896081	1	3	0		WBSH	10	1		0	0	0	0	0	0	0	0		2	0						Radu	Pirvu									No			SPOUSE		Male	Patricia	Evans	0	0	0	0	0	0	0
11896437	1	2	0		Physician Assistant	1	1		0	0	0	0	0	0	0	0		0	0			12	0		Brian	Steele	4104907968	4104907968		208 Upper Mill Ct		Centreville	MD	21617	No			SPOUSE		Male	Valerie	Wallace CRNP	0	0	1	0	0	0	0
11901368	1	2	0		Pharmaceutical Sales	8	1		0	0	0	0	0	0	0	0		0	0			3	2		Will	Edmunds	4432355940			12442 Collins Rd		Bishopville	MD	21813	No			SPOUSE		Male	Courtney	Morrow	1	0	1	1	1	1	1
11922542	1	2	0		SPECIAL ED TEACHER	5	2		0	0	0	0	0	0	0	0		0	0			11	5		EDDIE	DOTIMAS	4438394241			5802 BELLE GROVE RD		BROOKLYN	MD	21225	No			SPOUSE		Undetermined	Ericson	Catipon	0	0	1	1	0	0	0
11926716	1	2	0		CONSULTANT	8	1		0	0	0	0	0	0	0	0		0	0			21	0		VERONICA	PASTOR	2027149777			3101 NEW MEXICO AVE NW		WASHINGTON	DC	20016	No			SIBLING		Female	Ileana	Esparraguera	0	0	1	1	0	0	0
11927719	1	3	0		REAL ESTATE BROKER	8	1		0	0	0	0	0	0	0	0		0	0			21	0		JUDY	MERRIMAN	2403720733			15307 DIAMOND CAVE TERRACE					No			CHILD		Female	Deb	Horwitz	0	0	1	0	0	0	0
11948496	1	3	0		POLICY ADVISOR	4	1		0	0	0	0	0	0	0	0		0	0			21	0		MIMI	BARNABY	7033234906			10605 CANTERBERRY RD		FAIRFAX STATION	VA	22039	No			MOTHER		Female	Anastasia	Bevza	0	0	1	1	1	1	1
11964506	1	1	0		DIAGNOSTIC TECH	1	0		0	0	0	0	0	0	0	0		0	0			0	2		CORA	OTERO	4438003375	4105740010		9104 OSWALD WAY	..	BALTIMORE	MD	21206	No			MOTHER		Female	MATTHEW	BURKE	0	0	1	1	0	1	1
11969893	1	0	0		HR DIRECTOR	8	0		0	0	0	0	0	0	0	0		0	0			12	0		DARRYL	DAVIS	4432556989								No				Other	Female	Sheree	Saunders	0	0	1	1	0	0	0
11989910	1	3	0		TEACHER	5	1		0	0	0	0	0	0	0	0		0	0			21	0		NICHOLE	WESTIN	7033284375			BASHFORD LANE		ALEXANDRIA	VA	22314	No			SIBLING		Male	Anita	Anigbo	0	1	1	1	0	0	1
12008813	0	3	0		POLICE OFFICER	4	0		0	0	0	0	0	0	0	0		0	0			21	0		BRENDA	WILKINS	3016452915			9985 BUNKER HILL RD		WALDORF	MD	20603	No				Other	Female	Manisha	Jariwala	0	0	0	0	0	0	0
12021508	1	2	0		ANESTHESIOLOGIST ASS	1	0		0	0	0	0	0	0	0	0		0	0			3	2		SONYA	MCLAURIN	9142049616			5 WEED STREET	UNIT 2073	POUGHKEEPSIE	NY	12601	No			CHILD		Female	Sheree	Saunders	0	0	0	0	0	0	0
12022271	1	2	0		BILLING	8	1		0	0	0	0	0	0	0	0		0	0			3	2		JOHN	SIX	4436105477			1303 MURGATROYD ROAD		FALLSTON	MD	21047	No			SPOUSE		Male	Skye	Jones	0	0	1	1	0	0	1
12024541	0	3	5		STUDENT	7	1		0	0	0	0	0	0	0	0		0	0			12	0		CHRIS	GENNARI	4439342390			11902 THURLOE DRIVE		LUTHERVILLE TIMONIUM	MD	21093	No			CHILD		Undetermined			0	0	1	0	0	0	0
12025875	0	3	0		Outreach Director	10	1		0	0	0	0	0	0	0	0		0	0			12	0		Briana	Weadock	2404238681			2 Walter Houp Ct NE	B	Washington	DC	20002	No			LIFE PARTNER		Female	Kim	Colvin	0	0	1	0	0	0	0
12033085	1	2	0		Cosmetologist	10	1		0	0	0	0	0	0	0	0		0	0			21	0		JEAN	CAHILL	4102456631			7 CLIPSTONE COURT		NOTTINGHAM	MD	21236	Yes	Home	4105297381	MOTHER		Female	Medstar		0	0	1	1	0	0	0
12037733	1	0	0		SPECIAL EDUCATION	5	1		0	0	0	0	0	0	0	0		0	0			4	2		EDSON	OLDS	4107078920			2512 ASHBROOK DR		ELLICOTT CITY	MD	21042	No			SIBLING		Male	Richard	Kolodrubetz	0	0	1	1	0	0	0
12038640	1	2	6		BEAUTICIAN	10	0		0	0	0	0	0	0	0	0		0	0			0	2		DERRY	WILLIAMS	4437395295			5520 RADECKE AVE		BALTIMORE	MD	21206	No			SPOUSE		Undetermined	Abigal	Mecke	0	0	1	1	0	0	0
12041447	1	3	0		STAFF	10	1		0	0	0	0	0	0	0	0		0	0			8	3		DIANA	DEITRICH	2022519336			3628 T ST NW		WASHINGTON	DC	20007	No				Other	Female	Elizabeth	Cilenti	1	1	1	1	1	0	1
12042802	1	3	6		Adjunct Faculty	5	0		0	0	0	0	0	0	0	0		0	0			17	5		RICKEY	BANNER	2028733137			7400 BUCHANAN ST	UNIT 2484	HYATTSVILLE	MD	20784	No			MOTHER		Male	Kathyrn	Hart	0	1	1	1	0	0	1
12064190	1	3	0		ARCHAEOLOGIST	6	1		0	0	0	0	0	0	0	0		0	0			12	0		CLAIRE	AMES	3012296015			5504 CHRISTY DR		BETHESDA	MD	20816	Yes	Cell	2026793234	CHILD		Female	Shryl	Sistrunk	0	0	0	0	0	0	0
12073803	0	3	0		Finance	8	1		0	0	0	0	0	0	0	0		0	0			21	0		Peter	Martinez	3025306007								No			SPOUSE			One	Medical	0	1	1	1	0	1	1
12089672	0	2	0		Commercial sales manager	8	1		0	0	0	0	0	0	0	0		0	0			14	0		TIANNA	JACKSON	4434186757			416 TRAPPE ROAD		DUNDALK	MD	21222	No			SPOUSE		Female			0	0	0	0	0	1	0
12089216	1	2	0		Account Manager, Technology	6	1		0	0	0	0	0	0	0	0		0	0			3	2		MICHAEL	KOPPES	9165915723			3101 NEW MEXICO AVE NW APT210		WASHINGTON	DC	20016	No			SPOUSE		Male	Christina	Schreiber	1	1	1	0	1	0	1
12089996	1	2	0		MH COORDINATOR	10	0		0	0	0	0	0	0	0	0		0	0			17	5		CEDRIC	BROCKINGTON	3015479157			54 U ST NW		WASHINGTON	DC	20001	Yes	Cell	3015479157	SPOUSE		Male	Amber	Zaino	0	0	1	1	1	0	1
12097026	0	2	0		SECURITY SUPERVISOR	10	0		0	0	0	0	0	0	0	0		2	0			16	5	Eckankar	DONNA	SISTARE	7034015451			316 BUCHANAN ST NW		WASHINGTON	DC	20011	No				Domestic Partner	Undetermined	SUNIL	KALRA	0	0	0	1	0	0	0
12103757	1	2	0		CLINICAL PSYCHOLOGIST	1	1		0	0	0	0	0	0	0	0		0	0			21	0		RONALD	OECHSLER	3017877881								No			SPOUSE		Male	ELIZABETH	SELDEN	0	1	1	1	0	0	0
12104259	1	2	6		Disabled	0	1		0	0	0	0	0	0	0	0		0	0			3	2		GEORGE	BROOKS	4437622512								No			SPOUSE		Male	Yamuna	Reddy	1	1	1	1	1	0	0
12113568	1	1	2		Photographer	10	1		0	0	0	0	0	0	0	0		0	0			12	0		Brian	Prough	4437592287								No			LIFE PARTNER		Male	NA		0	0	1	1	1	1	1
12115816	1	2	0		CUST SERV MANAGER	8	1		0	0	0	0	0	0	0	0		0	0			2	1		TIM	LEE	4438446704								No			SPOUSE		Male	Kathryn	Sulkowski	0	1	0	0	0	0	0
12087803	1	0	0		Construction Project Manager	8	1		0	0	0	0	0	0	0	0		0	0			3	2		ANGELA	SMOLENSKI	4108089959								No			SIBLING		Female	Johannah	Butler	0	0	0	1	0	1	0
12117610	1	3	0		EARLY INTERVENTIONSP	5	2		0	0	0	0	0	0	0	0		0	0			3	2		None	None									No			NONE			Julia	Stanford	0	0	1	0	0	1	0
12144402	0	2	0		Fabricator for an elevator company	10	1		0	0	0	0	0	0	0	0		0	0			21	0		PAMELA	QUADE	2406406183								No			SPOUSE		Female	Sloan	Mccoy	0	0	0	0	0	0	0
12158122	1	2	6		DISABLED	0	1		0	0	0	0	0	0	0	0		0	0			3	2		JEFFREY	MILLER	4109170306			25 LYNDALE AVE		NOTTINGHAM	MD	21236	Yes	Cell	4437439227	SPOUSE		Undetermined	Yamuna	Reddy	0	0	1	1	0	0	1
12167937	1	3	0		RN	1	2		0	0	0	0	0	0	0	0		0	0			12	0		HONG	TRAN	7035999532			3119 N TRINIDAD ST		ARLINGTON	VA	22213	Yes	Cell	7035999532	SIBLING		Undetermined			0	0	0	0	0	0	0
12172710	0	3	0		FIREFIGHTER	4	1		0	0	0	0	0	0	0	0		0	0			2	1		LEE	HUEBNER	3019286664			5978 KARAINTZ DR		LANHAM	MD	20703	No			CHILD		Female	Heather	Clark	0	0	1	1	1	1	1
12177258	1	3	4	5/1/2014		11	1		0	0	0	0	0	0	0	0		2	0			2	1		AMY	ARNOLD	4065462352								No			MOTHER		Female	Tracy	Dysard	0	0	1	1	0	0	1
12178062	0	2	0		COMPUTER SPECIALIST	6	0		0	0	0	0	0	0	0	0		0	0			21	0		CRISTINA	JOHNSON	2025686489			1925 YORKTOWN RD NW		WASHINGTON	DC	20012	No			SPOUSE		Female	Kathryn	Hart	0	0	1	1	0	1	0
12179567	1	2	6		Primary care taker/ home	10	1		0	0	0	0	0	0	0	0		0	0			12	0		MATTHEW	BLOOD	4436519686			2818 E BALTIMORE		BALTIMORE	MD	21224	No			SPOUSE		Undetermined	MaryEllen	Goodell	0	0	1	0	0	0	0
12180157	0	3	0		Negotiator	10	1		0	0	0	0	0	0	0	0		0	0			3	2		Emily	OBrien	7036710965								Yes	Cell	2025508833	MOTHER		Female	Anthony	Rimicci	0	0	1	1	0	1	0
12182784	1	3	5		STUDENT	7	1		0	0	0	0	0	0	0	0		0	0			11	5		LUKE	LAMEY	2088597947								No			FRIEND		Male	NA		0	0	1	0	0	0	0
12198508	0	2	0		Consultant	8	1		0	0	0	0	0	0	0	0		0	0			12	0		Alexandria	Radford	4158286207			1926 N. Madison St.		Arlington	VA	22205	No			SPOUSE		Female	Anthony	Rimicci	0	0	0	0	0	0	0
12237310	1	3	1		HOUSE CLEANER	10		Other	0	0	0	0	0	0	0	0		1	0			3	2		ADREIN	JANVIER	4438466388			1257 DAMSEL RD		ESSEX	MD	21221	No				Other	Undetermined	Mirna Felix	Juarez Pichardo	1	1	1	1	1	1	1
12238538	1	2	6			11	5		0	0	0	0	0	0	0	0		0	Persian			21	0																				0	0	0	0	0	0	0
12238591	1	0	0		ANALYST	10	1		0	0	0	0	0	0	0	0		0	0			14	0		Mary	Lyons	7039668515			13237 Fieldstone Way		GAINESVILLE	VA	20155	No			MOTHER		Female	James	Min	0	0	1	0	0	0	0
12240836	1	3	3			11	1		0	0	0	0	0	0	0	0		0	0			21	0		MEGAN	NEE	4434654006						MD		No			CHILD		Female	Allyson	Lynch	0	0	1	1	1	0	0
12250533	1	3	0		CREDENTIAL SPEC	10	0		0	0	0	0	0	0	0	0		0	0			3	2		VANESSA	GRAHAM	4436169758			X		ESSEX	MD	21221	No			CHILD		Female	Nana	Ceaser	0	1	1	1	0	0	0
12255667	1								0	0	0	0	0	0	0	0			0																								0	0	0	0	0	0	0
12255288	1	3	0		Project Manager		1		0	0	0	0	0	0	0	0		0	0			3	2		RALPH	POPE	6037813607								Yes	Cell	6037813607	CHILD		Female	Stephanie	Rush	0	0	0	1	0	0	0
12257412	1	0	0		Accountant	8	0		0	0	0	0	0	0	0	0		0	0			21	0		CERINA	TURNER	4104099919			3524 CARRIAGE HILL CIRCLE	APT 201	RANDALLSTOWN	MD	21133	No			MOTHER		Undetermined	AFROZE	MUNEER	0	0	1	1	1	1	0
12261540	1	3	0		IT SUPPORT TECHNICIA	6	0		0	0	0	0	0	0	0	0		0	0			12	0		AARON	VAUGHN	2025287822								No				Other	Male			0	0	1	1	0	0	1
12274411	1	2	0		ART HISTORIAN AND MUSEUM CURAT	10	1		0	0	0	0	0	0	0	0		0	0			21	0		MARK	MILOSCH	2023449876			213 BADEN STREET		SILVER SPRING	MD	20901	No			SPOUSE		Male	Aparna	Miano	0	0	1	1	0	0	0
12277535	1	3	0		PARALEGAL	3	0		0	0	0	0	0	0	0	0		0	0			0	2		FRANCINE	WATSON	2025433411	2026037464		3031 7TH STREET NE		WASHINGTON	DC	20017	Yes	Cell	2026037464	SIBLING		Female	MELIS	SENER	0	0	1	1	0	0	0
12289453	1	2	0		MEDICAL ASSISTANT	1	0		0	0	0	0	0	0	0	0		0	0			2	1		DEBORAH	CARROLL	4437943914	4108284720		5843 BENTON HEIGHTS AVE	UNIT D	BALTIMORE	MD	21206	No			MOTHER		Undetermined	Arnelle	McNeal	1	0	1	1	0	0	0
12293027	1	2	0		Fundraiser	8	1		0	0	0	0	0	0	0	0		0	0			12	0		Usama	Amin	2022573228								No			SPOUSE		Male			0	0	1	1	0	0	0
12296355	0	3	0		MANAGER, MEMBER OPERATIONS	8	1		0	0	0	0	0	0	0	0		0	0			3	2		SHARON	HOLMES	7032223649			11934 GLEN ALDEN RD		FAIRFAX	VA	22030	Yes	Cell	7039153425	FATHER		Female	Timothy	Zee	0	0	0	0	0	0	0
12301700	1	3	0		DISABLED	0	0		0	0	0	0	0	0	0	0		0	0			3	2		DEBORAH	MCCLUNG	4436297965			5544 CHILLIUM PLACE NE		WASHINGTON	DC	20001	No			FRIEND		Female	Kimberly	Proos	0	0	1	0	0	0	0
12304480	1	0	0		Police Officer	4	1		0	0	0	0	0	0	0	0		0	0			21	0		Jeff	Pickett	4107258718								No			SPOUSE		Male	Julie	Henne-Reese	0	0	1	0	0	0	1
12311191	1	2	6		NONE GIVEN	11	0		0	0	0	0	0	0	0	0		0	0			2	1							14611 COLONELS CHOICE RD		UPPER MARLBORO	MD	20772						Female			0	0	0	0	0	0	0
12315126	1	3	0		STAFF	10	2		0	0	0	0	0	0	0	0		0	0			12	0		TAO	YIN	2022152186								No			FRIEND		Male	Kristen	Martin	0	0	1	0	0	0	0
12319377	0	2	0		Television Production Specialist	10	1		0	0	0	0	0	0	0	0		0	0						Gail	Norris	3019777128			400 Woodland Rd		Gaithersburg	MD	20877	Yes	Cell	3012370767	SPOUSE		Female	Daniel	Gold	0	0	1	1	0	0	0
12320669	1	3	0		TEACHER	5	0		0	0	0	0	0	0	0	0		0	0			2	1		VICTORIA	FORD	3012787598					CAPITOL HEIGHTS	MD	20743	No				Other	Undetermined			0	0	0	1	0	0	1
12322221	1	3	0		pharmacist	1	1		0	0	0	0	0	0	0	0		0	0			12	0		Bruce	Holthus	7039790603	7037855115		1711 S Pollard Street		Arlington	VA	22204	No				Fiance	Male	Hong	Nguyen	0	0	1	1	0	1	1
12322960	1	2	0		Human Resources	8	1		0	0	0	0	0	0	0	0		0	0			8	3		DMITIRY	KHRIZMAN	3019386639			18303 FOUNTAIN GROVE WAY		OLNEY	MD	20832	No			SPOUSE		Undetermined	Michael	Lebawitz	0	1	1	1	1	0	0
12328157	1	3	0		Psychotherapist	1	1		0	0	0	0	0	0	0	0		0	0			3	2		William	White	5747037440					South Bend	IN		Yes	Cell	4128744947	FATHER		Male	Lauren	Richter	1	1	1	1	1	0	0
12329315	1	2	0		CHIEF OPERATING OFFICER	8	0		0	0	0	0	0	0	0	0		0	0			21	0		Edward	NEUFVILLE	2408824358	3015627995		8121 GEORGIA AVE	SUITE 650	SILVER SPRING	MD	20910	No			SPOUSE		Male			0	0	1	0	0	0	0
12330437	1	3	0		Senior advisor	10	1		0	0	0	0	0	0	0	0		0	0			12	0		Antonio	Abadia	3017852701								No			FRIEND		Male	Christina	Neil	0	0	1	1	1	0	0
12330497	1	2	1		CASHIER	9	1		0	0	0	0	0	0	0	0		0	0			2	1		ASHLEY	GAMBER	4433073003			801 N MARLYN AVE		ESSEX	MD	21221	Yes			CHILD		Female	Yamuna	Reddy	0	0	0	0	0	0	0
12339921	1	0			RN	1	1		0	0	0	0	0	0	0	0		0	0			2	1		JUDY	RUTTENBERG	2029577297								No			FRIEND		Female	Andrea	Singer	0	0	1	1	1	0	0
12346750	0	2	0		WASTE MANAGEMENT INC	10	1		0	0	0	0	0	0	0	0		0	0			17	5		HEATHER	NAIMASTER	4433016399			216 STEMMERS RUN ROAD		ESSEX	MD	21221	No			SPOUSE		Female	Sona	Allencherry	0	0	1	1	0	0	0
12349508	1	3	0		SELF EMPLOYED	10	0		0	0	0	0	0	0	0	0		0	0			1	4		Caelyn	Sommerville	4435796695			5601 Burtis Ave	UNIT D	Gwynn Oak	MD	21207	No				Fiance	Female	Paula	Ohiku	0	0	1	1	1	0	0
12349663	1	3	0		Service manager	8	0		0	0	0	0	0	0	0	0		0	0			3	2		Bertram	Simpson	2405153491			6701 Asset Dr		Hyattsville	MD	20785	No			SIBLING		Male			0	0	0	1	1	0	0
12350567	1	3	0		Administrator	10	1		0	0	0	0	0	0	0	0		0	0			12	0		SHARON	KING	9044729800			2450 VIRGINIA AVE NW E651		WASHINGTON	DC	20037	No			MOTHER		Female	Lauren	Maragh	0	0	1	0	0	0	0
12352142	1	3	0		GRADUATE STUDENT	7	1		0	0	0	0	0	0	0	0		2	0			12	0		CAROL	EWERT	8477070386								No				Other	Undetermined	Kathryn	Hardt	0	0	1	0	0	0	0
12356938	1	Separated	6		DISABLED	0	0		0	0	0	0	0	0	0	0		0	0			3	2		MARVEL	FOSTER	4439428726			6102 MARQUETTE RD	1ST FLOOR	BALTIMORE	MD	21212	Yes	Cell	4438695058	MOTHER		Undetermined	Carl	Spurling	0	0	0	0	1	1	0
12358011	1	3	0		MAIL PROCESSING CLERK	10	0		0	0	0	0	0	0	0	0		0	0			12	0		PATRICIA	TEVZANO	4104024948			10410 FAULKNER RIDGE CIR		COLUMBIA	MD	21044	No			MOTHER		Female	Hashmi		1	0	1	1	0	0	1
12329676	1	3	6		UNEMPLOYED	11	0		0	0	0	0	0	0	0	0		0	0			0	2		MARILYN	KELLY	2402704061			118 WOODLAND DRIVE		INDIAN HEAD	MD	20640	No			CHILD		Undetermined	Dainty	Jackson	0	1	1	1	1	0	0
12364308	1	3	5		Student	7	1		0	0	0	0	0	0	0	0		0	0			2	1		Kristin	Hogle	4436299586			4640 Tall Maple Court		Ellicott City	MD	21043	No			MOTHER		Female	Lesly	Berger	0	0	0	0	0	0	0
12366601	1	4	0			11	1		0	0	0	0	0	0	0	0		0	0			10	1		STEVE	CLAYTON	4102993956	3023132300	2010									MOTHER		Male			0	0	0	0	0	0	0
12367856	1	2	6			11	0		0	0	0	0	0	0	0	0		0	0			0	1		MARK	SMITH	2025437811			731 KENTUCKY AVE SE		WASHINGTON	DC	20003	Yes	Cell	2026695121	SPOUSE		Male	Richard	Kennedy	0	0	0	0	0	0	0
12373366	1	3	0		USDA FOREIGN SERVICE OFFICER	4	1		0	0	0	0	0	0	0	0		0	0			20	5		MARY	LAWLOR	8595091343			2318 LEE HWY		ARLINGTON	VA	22201	No			FRIEND		Female	Joanne	Bock	0	0	1	0	0	0	0
12380739	0	2	0		FIREFIGHTER	4	0		0	0	0	0	0	0	0	0		0	0			12	0		DENISE	PARKER	2025381013			2719 KNOX TERRACE SE		WASHINGTON	DC	20020	Yes	Cell	2025381013	SPOUSE		Female			0	0	1	1	0	0	0
12395993	1	2	0		JOURNALIST	10	0		0	0	0	0	0	0	0	0		0	0			21	0		ROB	DYER	2029038188			138 Bryant St NW		WASHINGTON	DC	20001	No			SPOUSE		Male	Sylvia	Medley	0	0	0	0	0	0	0
12416342	0	2	3			11	1		0	0	0	0	0	0	0	0		0	0			21	0		CAROLYN	WISE	5592600223			36460 Shoemaker School Rd		Purcellville	VA	20132	No			SPOUSE		Female	Alphonse	Mehany	0	0	1	0	0	0	0
12426448	1	3	0		TEACHER	5	Two or More Races		0	1	0	0	1	0	0	0		0	0			3	2		JOHANA	ORTEGA	2408992270								No			FRIEND		Female	Jill	Rosenstock	0	1	1	1	0	0	1
12433926	1	2	0		SR CT TECHNOLOGIST	1	0		0	0	0	0	0	0	0	0		0	0			0	2		ALPHONSE	ADDISON	2403287644			300 BENNINGTON COURT		UPPER MARLBORO	MD	20774	Yes	Cell	2403287644	SPOUSE		Undetermined	SARA	MOUSA	0	0	1	0	0	0	0
12460542	1	3			Security officer	10	0		0	0	0	0	0	0	0	0		0	0			2	1		LATANYA	LEE	3019193019								No			MOTHER		Undetermined	Amulfo	Bonavente	0	0	1	1	1	0	1
12468152	0	2	0		EMPLOYED fulltime	11	1		0	0	0	0	0	0	0	0		0	0			12	0		ROBIN	QUOUO CORREA	2022536673			9534 NOTTINGHAM DR		UPPER MARLBORO	MD	20772	Yes	Cell	2022536673	SPOUSE		Undetermined	Uchechi	Wosu	0	0	0	0	0	0	0
12500132	0	3	6			11	0		0	0	0	0	0	0	0	0		0	0			3	2		Aludia	Thompson	19175334550			7532 Trent Drive		Tamarac	FL	33321	No			MOTHER		Female			0	0	1	0	1	1	0
12502842	1	3	0		NURSE MANAGER	1	1		0	0	0	0	0	0	0	0		0	0			10	2		PHILLIP	GODWIN	4102743212			1401 CLARIDGE ROAD		GWYNN OAK	MD	21207	Yes	Cell	4102743212	CHILD		Male	Miriam	Wasfi	0	0	1	1	0	0	0
12522916	1	0	0		CSR	10	1		0	0	0	0	0	0	0	0		0	0			12	0		TERESA	POPE	4432315772			20 terrace rd		ESSEX	MD	21221	No			CHILD		Female	Phyllis	Queen	0	0	1	1	0	0	0
12561205	1	1	6		NOT EMPLOYED	11	1		0	0	0	0	0	0	0	0		0	0						LAURA	SIBISKI	4436903253					PARKVILLE	MD	21234	No				Fiancee	Female	ANN	GAMBLE	0	0	0	0	0	0	0
12565622	0	0	0		State employee, Maintenance Tech 2	4	1		0	0	0	0	0	0	0	0		0	0			13	5		ESTHER	LUPTON	4103523328								Yes	Cell	4108040459	SIBLING		Female	Sonia	Alencherry	0	0	1	0	0	0	0
12566051	1	2	0		SERVICE PROVIDER	10	0		0	0	0	0	0	0	0	0		0	0			0	2		JOHN	FIELDS	4432862013			4100 TOWNSEND AVENUE		BROOKLYN	MD	21225	No			SPOUSE		Undetermined	Ericson	Catipon	0	0	0	1	0	0	0
12586863	1	Separated	0		REGISTERED NURSE	1	0		0	0	0	0	0	0	0	0		0	0			3	2		ABU	CONTEH	3015310027	2028779009	20740	10105 Baltimore Ave	3403	College park	MD	20740				LIFE PARTNER		Undetermined			0	0	0	0	0	0	0
12622391	1	2	0		CONSULTANT	8	1		0	0	0	0	0	0	0	0		0	0			14	0		MATTHEW	YATES	5106845764	5712018095	116	5855 15TH RD N		ARLINGTON	VA	22205	No			SPOUSE		Male	Ellen	Dinerman	0	0	0	0	0	0	0
12626235	1	2	1		CONSULTANT	8	1		0	0	0	0	0	0	0	0		0	0			13	0		GEOFFREY	GRIFFIS	2026692546			3525 ORDWAY STREET NW		WASHINGTON	DC	20016	No			SPOUSE		Male	Kelly	Goodman	0	0	0	0	0	0	0
12631725	1	3	0		GOVERNMENT INFORMATI	4	0		0	0	0	0	0	0	0	0		0	0			3	2		ANTON	SIMMS	2022135217			10505 LOUISVILLE LANE		UPPER MARLBORO	MD	20774	Yes	Cell	2022135217	MOTHER		Undetermined	Fitzgerld	Birmingham	0	0	0	0	1	1	1
12635539	1	3	6		UNEMPLOYED	11	0		0	0	0	0	0	0	0	0		0	0			3	2		DEATER	BROWN	2405957229								No			SIBLING		Undetermined			0	0	0	0	0	0	0
12662175	1	2	0		Firefighter	4	1		0	0	0	0	0	0	0	0		0	0			3	2		Raymond	WARFIELD	2406718933			6709 HEMLOCK POINT RD		NEW MARKET	MD	21774	No			SPOUSE		Male	Laura	Wedertz	0	0	1	0	0	0	0
12669689	1	3	0		SALES ASSOCIATE	9	1		0	0	0	0	0	0	0	0		0	0			12	0		JESSICA	SMYTH	4108083214			3210 GRACE RD		SPARROWS POINT	MD	21219	No			MOTHER		Undetermined	Marsiyana	Henricus	1	1	1	1	1	0	0
12674146	1	0	0			11	1		0	0	0	0	0	0	0	0		1	0			12	0		WILLIAM	DAMING	6364489390											LIFE PARTNER		Undetermined			0	0	0	0	0	0	0
12675243	1	2	0		ADMIN ASSISTANT	10	0		0	0	0	0	0	0	0	0		0	0			3	2		ROY	MCDANIEL		2029576141		2801 MUESERBUSH CT		LANHAM	MD	20706	No			SPOUSE		Male	Uchini	Wosu	0	0	0	0	0	0	0
12684515	0	2	Recently 6 in 2020			11	1		0	0	0	0	0	0	0	0		0	0			2	1		DONNA	FELTER	3013251743			2713 MEADOWLAND COURT		OLNEY	MD	20832	No			SPOUSE		Female	Philip	Henjum	0	0	1	0	0	1	0
12712132	1	2	0		ADMIN ASSISTANT	10	0		0	0	0	0	0	0	0	0		0	0			10	2		SHIRLEY	BUSH	2025753269			2101 31ST ST SE		WASHINGTON	DC	20020	No				Other	Undetermined	ANDREA	SINGER	0	0	1	0	0	0	0
12717840	0	0	6			11	1		0	0	0	0	0	0	0	0		0	0			14	0		BRIAN	BEALLOR	6145573020			UNKNOWN	APT 633A				No			FATHER		Male			0	0	0	0	0	0	0
12725012	1	0	0		LINE WORKER	10	Hawaiian/IslandPacific		0	0	0	0	0	0	0	0		1	0			2	1		MARQUITA	GUZMAN	4109770194			8015 Gough St		Baltimore	MD	21224	Yes	Cell	4102070034	MOTHER		Undetermined		NOT IN DICTIONARY	0	0	1	1	0	0	0
12729899	1	4	4	9/1/2018		11	1		0	0	0	0	0	0	0	0		0	0			2	1		BRIAN	CHERRY	2406724275								No			CHILD		Male	Angela	Silverman	0	0	0	0	0	0	0
12733926	1	3	0		SECRETARY	10	0		0	0	0	0	0	0	0	0		0	0			3	2		JADA	KELLY	4432486831			1334 N CAREY STREET	UNIT 5J	BALTIMORE	MD	21217	No			CHILD		Undetermined	NA		0	1	1	1	1	1	1
12737093	0	3	0		MANAGAMENT	10	1		0	0	0	0	0	0	0	0		0	0			14	0		KATHRYN	HANDELMAN	4439947499								No			MOTHER		Female	David	Pierre	0	0	1	0	0	0	0
12689619	1	3	6		UNEMPLOYED	11	0		0	0	0	0	0	0	0	0		0	0			13	5		Alease	Jackson	2024918828					Fort Washington	MD	20748	No			SIBLING		Female	Jeffery	Weinfeld	0	0	0	0	0	0	0
12740321	1	0	4	9/1/2020		11	1		0	0	0	0	0	0	0	0		0	0			3	2		TIM	SHEPHARD	5038963338			2755 W. Interstate 20	APT. B102	Grand Prairie	TX	75052	No			CHILD		Male	Kathleen	Mcloughlin	0	1	1	0	0	0	0
12749300	1	2	0		Accounts Receivable Analyst	10	1		0	0	0	0	0	0	0	0		0	0			0	2		ED	THOMPSON	4109089976			3039 BALDER AVE		PARKVILLE	MD	21234	No			SPOUSE		Male	Natalie	Cadden	0	0	1	0	0	0	0
12738761	1	1	0		non-profit	8	1		0	0	0	0	0	0	0	0		0	0			21	0		PAUL	STURTEVANT	6466414498							20005	No				Other	Male	Patricia	Evans	0	1	0	1	0	0	0
12742253	1	3	0		COMPLIANCE MGR	8	0		0	0	0	0	0	0	0	0		0	0			0	2		NOELLE	TUCKER	2026440131			4214 LYONS STREET		TEMPLE HILLS	MD	20748	No			CHILD		Female	Lakshmi	Marella	0	0	1	1	0	0	1
12792001	1	3	0			11	1		0	0	0	0	0	0	0	0		0	0			12	0		ANNA	RICORD	9087874084								No			SIBLING		Female	Patricia	Evans	0	0	0	1	1	1	0
12791991	1	2	0		US government lawyer.	3	1		0	0	0	0	0	0	0	0		0	0			10	2		Nolan	Stokes	7034720218			6321 Waterway Dr.		Falls Church	VA	22044	No			SPOUSE		Male	Kenneth	Lin	0	0	1	0	0	0	0
12797472	0	3	0		QA Engineer	2			0	0	0	0	0	0	0	0			0						Ella	Wilcox	7032041532			7324 Allan Ave		Falls Church	VA	22046	No			MOTHER		Female	Janet	Han	1	0	1	1	0	0	1
12805614	0	2	0			11	5		0	0	0	0	0	0	0	0		2	0			21	0		Julie	Murphy	8607079472			712 Kersey Road		Silver Spring	MD	20902	No			SPOUSE		Female			0	0	1	0	0	0	0
12814796	0	2	4	9/30/2016		11	1		0	0	0	0	0	0	0	0		0	0			18	2		DARLENE	GEBICKE	3016334381			4340 SKYMIST TERRACE		OLNEY	MD	20832	No			SPOUSE		Undetermined	Dawn	Broderick	0	0	1	0	0	0	0
12818405	1	2	0		DIRECTOR	10	1		0	0	0	0	0	0	0	0		0	0			3	2		ALLAN	SAKOWSKI	4433880074			7 PERINE CT		PARKVILLE	MD	21234	No			SPOUSE		Male	Nancy	Barr	0	0	1	1	0	0	1
12828766	0	3	0			11	0		0	0	0	0	0	0	0	0		0	0			21	0																				0	0	0	0	0	0	0
12846356	0	3	0		Teacher	5	1		0	0	0	0	0	0	0	0		1	0			8	3		Gary	Guttman	3015709257	2408997692		16617 Cavalry Drive		Rockville	MD	20853	No			CHILD		Male	David	Mello	0	0	1	0	0	0	0
12849461	0	2	0		AUTOMATION CHEMIST	6	1		0	0	0	0	0	0	0	0		0	0			21	0		KATHRYN	OCONNOR	9172242699								No			SPOUSE		Female	Mary	Ritchie	0	0	0	0	0	0	0
12856360	0	2	0		NON-PROFIT MEDIA \E\E\E\	8	1		0	0	0	0	0	0	0	0		0	0			3	2		DANIELLE	BAILEY	2403818781			1410 WOODMAN AVE		SILVER SPRING	MD	20902	Yes	Home	3015930250	SPOUSE		Female	Jefferson	Hendrickson	0	0	1	1	0	0	1
12868277	0	3	0		Director of Operations	10	1		0	0	0	0	0	0	0	0		0	0			12	0		RAY	GRIFFITH	4438894904			893 GORDON DR		GLEN BURNIE	MD	21061	No			FATHER		Male	Dr David	Pierre	0	0	1	1	0	0	0
12880224	1	3	0		Sr. Administrative Assistant	10	0		0	0	0	0	0	0	0	0		0	0			9	2		DOLORES	THOMPSON	4104674349			1146 GORSUCH AVENUE		BALTIMORE	MD	21218	Yes	Cell	4432219752	CHILD		Female	Arnelle	McNeal	0	0	1	0	0	0	1
12880239	1	2	0		SPECIAL EDUCATOR	5	1		0	0	0	0	0	0	0	0		0	0			14	0		MARK	SMITH	4108525888			602 WEATHERBY ROAD		BEL AIR	MD	21015	No			SPOUSE		Male	RITA	MATHUR	0	0	1	1	0	1	0
12897349	1	2	2		ARTIST	10	1		0	0	0	0	0	0	0	0		0	0			21	0		STEPHAN	FAHERTY	2406722880			2028 S LOWELL ST		ARLINGTON	VA	22204	No			SPOUSE		Undetermined	Suchita	Gorrell	0	0	1	0	0	0	0
12900085	0	2	3			11	0		0	0	0	0	0	0	0	0		0	0			0	2		SHARHONDA	COWARD	2027059363								No			SPOUSE		Female	Kenneth	Jackson	0	0	1	1	0	0	1
12906887	0	3	0			11	1		0	0	0	0	0	0	0	0		0	0			21	0		MICHAEL	COTTER	3019270021												Other	Male			0	0	0	0	0	0	0
12915813	0	3	3			11	1		0	0	0	0	0	0	0	0		0	0			12	0		JOHN	BELL	9054794449			.	UNIT 511	WASHINGTON	DC	20003	No			FATHER		Male	Rafael	Pristoop	1	1	1	1	0	0	0
12873556	1	2	0		Digital Video Evidence Coordinator	10	0		0	0	0	0	0	0	0	0		0	0			3	2		MONECURE	WILLIAMS	2032789577			3205 MANNING CT		WALDORF	MD	20602	No			SPOUSE		Undetermined	Nicole	Lee	0	1	1	0	0	0	1
12925171	0	3	1		Construction	10	1		0	0	0	0	0	0	0	0		1	0			21	0		KRISTY	DUFFEY	2026696853			4600 49TH STREET NW		WASHINGTON	DC	20016	No			SIBLING		Female	Jeffrey	Weinfeld	0	0	1	1	0	0	0
12914077	0	4	0		DOOR STAFF	10	0		0	0	0	0	0	0	0	0		0	0			2	1		JUANITA	JONES	4108926161			.		BROOKLYN	MD	21225				SIBLING		Undetermined	AFROZE	MUNEER	0	0	0	0	0	0	0
12977886	1	2	4	3/16/2021		11	0		0	0	0	0	0	0	0	0		0	0			13	5		BRITTANY	EPPS	2403935372	4108504415		2619 BLADENSBURG RD NE		WASHINGTON	DC	20018	No			MOTHER		Undetermined	Amber	Zanio	0	0	0	0	0	0	0
12980664	0	2	0		PREPRESS SPECIALIST FOR COMMER	10	1		0	0	0	0	0	0	0	0		0	0			21	0		CYBELE	GAGNE	3016028309			10404 NAGLEE ROAD		SILVER SPRING	MD	20903	No			SPOUSE		Female	Jefferson	Hendrickson	0	0	1	0	0	0	0
[truncated: 29 more columns]
