# Supplementary material for: Health, social, and economic characteristics of patients enrolled in a COVID-19 recovery program
Source: PLoS One. 2022 Nov 30;17(11):e0278154. doi: 10.1371/journal.pone.0278154 (PMC9710845; doi:10.1371/journal.pone.0278154)
Supplement: S6 Data — (CSV) [file pone.0278154.s007.csv]

response_id	SDOH_Pay_for_basics	SDOH_Food_avail	SDOH_More_food	SDOH_Housing_payment	SDOH_Live_avail	SDOH_Trans_avail	SDOH_Job_retent	SDOH_Utility
11296017	0	0	0	1	0	0	0	0
11297075	0	0	0	1	0	0	0	0
11298237	0	0	0	0	0	0	0	0
11303033	0	0	0	1	0	0	1	0
11306710	0	0	0	0	0	0	0	0
11319817	0	0	0	1	0	0	0	0
11322890	0	0	0	0	0	0	0	0
11325952	0	0	0	1	0	0	0	0
11337575	0	0	0	0	0	0	0	0
11349905	0	0	0	0	0	0	0	0
11356314	0	0	0	0	0	0	0	0
11361378	0	0	0	1	0	0	0	0
11361568	1	0	0	1	0	0	0	0
11374141	0	0	0	1	0	0	0	0
11377726	0	0	0	0	0	0	0	0
11386792	0	0	0	1	0	0	0	0
11391873	0	0	0	1	0	0	0	0
11397450	0	0	0	1	0	0	0	0
11406292	0	0	0	1	0	0	0	0
11418909	0	0	0	1	0	0	0	0
11428464	0	0	0	1	0	0	0	0
11431629	0	0	0	1	0	0	0	0
11437908	0	0	0	0	0	0	0	0
11438523	0	0	0	1	0	0	0	0
11446431	0	0	0	1	0	0	0	0
11469048	0	0	0	0	0	0	0	0
11476705	1	0	0	0	0	0	0	0
11481202	1	1	1	0	0	0	1	0
11487886	0	0	0	0	0	0	0	0
11490473	0	0	0	1	0	0	0	0
11500866	0	0	0	0	0	0	0	0
11507407	0	0	0	1	0	0	0	1
11518921	0	0	0	0	0	1	0	0
11523907	0	0	0	0	0	0	0	0
11546750	0	0	0	0	0	0	1	0
11548717	0	0	0	0	0	0	0	0
11549882	0	0	0	0	0	0	1	0
11551167	0	0	0	1	1	0	0	0
11562387	1	1	0	1	0	0	1	0
11574444	0	0	0	0	0	0	0	0
11574659	0	0	0	0	0	0	0	0
11575442	0	0	0	0	0	0	0	0
11579348	0	0	0	0	0	0	0	0
11579364	1	1	0	0	0	0	0	0
11583976	0	0	0	0	0	0	0	0
11588080	0	0	0	0	0	0	1	0
11598811	1	1	1	1	0	1	1	0
11602632	0	0	0	0	0	0	0	0
11606462	0	0	0	0	0	0	0	0
11609718	0	0	0	0	0	0	0	0
11620601	0	0	0	1	0	0	0	0
11623613	0	0	0	0	0	0	0	0
11631071	0	0	0	0	0	0	0	0
11637649	0	0	0	0	1	0	0	0
11639811	1	1	1	1	0	0	0	0
11647394	0	0	0	0	0	0	0	0
11670264	0	0	0	0	0	0	0	0
11671942	0	0	0	0	0	0	0	0
11672618	0	0	0	0	0	0	0	0
11608160	0	0	0	0	0	0	0	0
11681475	0	0	0	0	0	0	0	0
11691418	0	0	0	0	0	0	0	0
11694783	1	1	1	0	0	0	1	0
11699530	0	0	0	0	0	0	0	0
11699223	0	0	0	0	1	0	0	1
11704831	0	0	0	0	0	0	0	0
11709712	0	0	0	0	0	0	0	0
11709809	0	0	0	0	0	0	0	0
11717695	0	0	0	0	0	0	1	0
11721632	0	0	0	0	0	0	0	0
11724815	0	0	0	0	0	0	0	0
11725027	0	0	0	0	0	0	0	0
11725186	0	0	0	0	0	0	0	0
11725649
11730260	0	0	0	0	0	0	0	0
11730672	0	0	0	0	0	0	0	0
11730948	0	0	0	1	0	0	0	0
11731934	0	0	0	0	0	0	0	0
11734176
11732457
11735493	0	0	0	0	0	0	0	0
11740132	1	0	0	0	0	0	0	0
11741670	1	1	0	1	0	0	0	0
11742392	0	0	0	0	1	0	0	0
11726419	0	0	0	0	0	0	0	0
11749929	1	0	1	0	0	0	0	0
11760549	0	0	0	0	0	0	0	1
11761274
11761313	1	1	1	0	0	0	0	0
11776914	1	1	1	0	0	1	0	0
11777157	0	0	0	0	0	0	0	0
11786784	0	0	0	0	1	0	1	0
11792356	0	0	0	0	0	0	0	0
11793187	0	0	0	0	0	0	0	1
11798655	0	0	0	0	0	0	0	0
11799368	0	0	0	0	0	0	0	0
11817825	0	0	0	0	0	0	0	0
11818793	1	1	1	0	0	0	1	1
11833783
11844773	1	1	0	0	0	0	0	0
11847229
11848085	0	0	0	0	0	0	0	0
11860393	1	0	1	1	0	1	1	1
11870413	0	0	0	0	0	0	1	0
11875380	0	0	0	1	0	1	0	0
11886998	0	0	0	0	0	0	0	0
11888528	0	0	0	0	0	0	0	0
11893982	1	1	1	0	0	1	0	0
11896084	0	0	0	0	0	0	0	0
11896440	0	0	0	0	0	0	0	0
11901371	0	0	0	0	0	0	0	0
11901526	0	1	0	0	0	0	1	0
11922545	0	1	0	0	0	0	0	0
11926719	0	0	0	0	0	0	0	0
11927722	0	0	0	0	0	0	0	0
11948500	0	0	0	0	0	0	0	0
11964509	0	0	0	0	0	0	0	1
11969896	0	0	0	0	0	0	0	0
11971188	0	0	0	0	0	0	0	0
11974593	0	0	0	0	0	0	0	0
11979167	0	0	0	0	0	0	0	0
11988819
11989971	0	0	0	0	0	0	0	0
11989913	0	0	0	0	0	0	0	0
12008816	0	0	0	1	0	0	0	0
12013015	0	0	0	0	0	0	0	0
12014280	0	0	0	0	0	0	1	0
12021511	0	0	0	0	0	0	0	0
12022277	0	0	0	0	0	0	0	0
12024580	0	0	0	0	0	0	0	0
12024545	0	0	0	0	0	0	0	0
12025878	0	0	0	0	0	0	0	0
12031359	0	0	0	0	0	0	0	0
12033088	0	0	0	0	0	0	0	0
12037736	0	0	0	0	0	0	0	0
12038643	1	1	1	1	0	0	1	1
12041450	0	0	0	0	0	0	1	0
12042805	0	1	0	1	0	0	0	0
12058144	0	0	0	0	0	0	0	0
12064195	0	0	0	0	0	0	0	0
12065623	0	0	0	0	0	0	0	0
12066087	0	0	0	0	0	0	0	0
12066137	0	0	0	0	0	0	0	0
12073807	1	0	0	0	0	0	0	0
12083235	0	0	0	0	0	0	0	0
12089675	1	0	1	0	0	1	0	0
12089219	0	0	0	0	0	0	1	0
12089999	0	0	0	0	0	0	0	0
12097030	0	0	0	0	0	0	0	0
12103760	0	0	0	0	0	0	0	0
12104262	0	0	0	0	0	0	0	0
12113571	0	0	0	0	0	0	0	0
12115819	1	0	0	0	0	0	0	0
12087807	0	0	0	0	0	0	0	0
12117613	0	0	0	0	0	0	0	0
12125536	0	0	1	0	1	1	0	0
12139622	0	0	0	0	0	0	0	0
12144283	0	0	0	0	0	0	0	0
12144405	0	0	0	0	0	0	0	0
12146468
12158125	0	0	0	0	0	0	0	0
12167940	1	1	1	1	0	0	0	0
12172714	0	0	0	0	0	0	0	0
12177261	1	0	0	0	1	0	0	0
12178065	0	0	0	0	0	0	0	1
12179570	0	0	0	0	0	0	0	0
12180160	0	0	0	0	0	0	1	0
12182787	0	0	0	0	0	0	0	0
12198511	0	0	0	0	0	0	0	0
12200742
12211779	0	0	0	0	0	0	0	0
12231046	0	1	1	1	0	0	0	0
12237582	0	0	0	0	0	0	1	0
12237316	1	1	0	0	0	0	1	0
12238544
12239254	0	0	0	0	0	0	0	0
12240841	1	0	0	0	0	0	0	0
12250536	1	0	0	0	0	0	0	1
12255670
12255293	0	0	0	0	0	0	0	0
12257416	1	1	0	0	0	0	0	0
12261544	0	0	0	0	0	0	0	0
12274420	0	0	0	0	0	0	0	0
12277540	0	0	0	0	0	0	0	0
12289456	0	1	1	1	0	0	0	0
12293030	0	0	0	0	0	0	0	0
12296358	0	0	0	0	0	0	0	0
12301705	0	0	0	0	0	0	0	0
12304484	0	0	0	0	0	0	0	0
12311194
12315132	0	0	0	0	0	0	1	0
12319380	0	0	0	0	0	0	0	0
12320672	1	1	1	1	0	0	1	1
12322224	0	0	0	0	0	0	0	0
12322963	0	0	0	0	0	0	0	0
12328160	0	0	0	0	0	0	0	0
12330440	0	0	0	0	0	0	0	0
12330500
12339924	1	0	0	1	0	0	1	0
12346753	0	0	0	1	0	0	0	0
12349511	0	0	0	0	0	0	0	0
12349666	1	1	1	1	1	0	0	0
12350570	1	0	0	0	0	0	0	0
12352145	1	1	1	0	1	0	0	0
12356942	1	1	1	1	0	0	0	0
12358015	1	1	1	1	1	1	1	0
12329679	1	1	1	0	1	0	1	1
12364311	0	0	0	0	0	0	0	0
12366604
12367859	1	1	1	1	0	0	0	0
12373372	0	0	0	0	0	0	0	0
12380742	1	1	1	0	0	0	0	0
12395996	0	0	0	0	0	0	0	0
12416345	0	0	0	0	0	0	0	0
12426451	0	0	0	0	0	0	0	0
12433930	1	1	0	0	0	0	0	1
12460545	0	0	0	0	0	1	0	0
12468155	0	0	0	0	0	0	0	0
12500136	0	1	0	0	0	0	0	0
12502845	0	0	0	0	0	0	0	0
12522919	0	0	0	0	0	0	0	0
12561209
12565625	0	0	0	0	1	1	0	0
12566054	0	0	0	0	0	0	0	0
12586866
12622394	0	0	0	0	0	0	0	0
12626239	0	0	0	0	0	0	0	0
12631728	0	0	0	0	0	0	0	0
12635542
12662178	0	0	0	0	0	0	0	0
12669692	1	1	0	0	0	0	1	0
12674149
12675246	0	0	0	0	0	0	0	0
12684518	0	0	0	0	0	0	0	0
12712135	1	1	0	1	0	0	0	0
12717843
12725015	1	1	1	1	0	0	1	0
12729902	1	1	0	0	0	0	0	0
12733929	1	1	1	1	0	0	0	1
12737098	0	0	0	0	0	0	0	0
12689622	1	0	0	1	0	0	0	1
12740325	0	0	0	0	0	0	1	0
12749303	0	0	0	0	0	0	0	0
12738764	0	0	0	0	0	0	0	0
12742256
12792004	0	0	0	0	0	0	1	0
12791994	0	0	0	0	0	0	0	0
12797475	0	0	0	0	0	0	0	0
12805617	0	0	0	0	0	0	0	0
12814799	0	0	0	0	0	0	0	0
12818408	0	0	0	0	0	0	0	0
12828769
12846359	0	0	0	0	1	0	1	0
12849465	0	0	0	0	0	0	0	0
12856363	0	0	0	0	0	0	0	0
12868280	0	0	0	1	0	0	0	0
12880227	0	0	0	0	0	0	0	0
12880242	0	0	0	0	0	0	0	0
12897352	0	0	0	0	0	0	0	0
12900088	1	1	1	0	0	1	1	0
12906890
12915816	1	1	1	1	0	1	1	0
12873559	0	0	0	0	0	0	0	0
12925175	1	1	1	0	1	0	1	0
12914080
12977889	0	0	0	0	1	0	0	0
12980667	0	0	0	0	0	0	0	0
