# Supplementary material for: Health, social, and economic characteristics of patients enrolled in a COVID-19 recovery program
Source: PLoS One. 2022 Nov 30;17(11):e0278154. doi: 10.1371/journal.pone.0278154 (PMC9710845; doi:10.1371/journal.pone.0278154)
Supplement: S7 Data — (CSV) [file pone.0278154.s008.csv]

response_id	WPAI_employ_before_covid	WPAI_employ_cur	WPAI_same_sched	WPAI_part_time	WPAI_not_work	WPAI_hr_health	WPAI_hr_other	WPAI_hr_worked	WPAI_productivity	WPAI_AOL
11296016	1	0
11297074	1	1				20	0	30	8	9
11298236	1	1				4	0	50	10	8
11303032	1	0
11306709	1	1				40	0	0
11319816	1	1				40	0	0
11322889	1	1				20	0	5	8	10
11325951	1	1				0	0	60	8	8
11337574	1	1				28	0	26	8	8
11349904	1	1				8	0	30	7	9
11356313	1	1				0	0	42	7	6
11361377	1	1				0	8	55	6	7
11361567	0
11374140	1	1				40	0	0
11377725	1	1				0	0	36	7	5
11386791	1	1				8	0	32	6	7
11391872	1	1				1	0	8	4	4
11397449	1	1				40	8	0
11406291	1	1				0	0	40	5	6
11418908	1	1				24	16	6	6	6
11428463	1	1				40	0	2	10	9
11431628	1	1				0	0	83	8	8
11437906	1	1				0	3	36	5	6
11438522	1	1				0	32	8	0	0
11446430	0
11469047	1	1				15	0	20	10	6
11476704	0
11481201	0
11487885	1	1				0	0	40	5	5
11490472	1	1				2	0	40	4	6
11500865	1	1				0	0	45	4	4
11507406	1	1				20	0	20	7	7
11518920	1	1				4	4	40	5	5
11523906	1	1				0	0	38	3	3
11546749	0
11548716	1	1				0	0	40	4	4
11549881	0
11551166	0
11562386	1	0
11574443	1	1				16	0	64	8	8
11574658	1	1				40	0	0
11575440	1	1				0	0	40	3	3
11579347	0
11579363	1	1				3	5	18	8	9
11583975	0
11588079	1	1				0	8	32	5	9
11598810	1	0
11602631	1	1				20	0	0
11606461	0
11609717	0
11620600	1	1				0	0	30	6	7
11623612	1	1				35	0	5	9	10
11629347	1	0
11631070	1	1				40	0	0
11637648	0
11639810	1	1				72	72	0
11647393	1	1				20	0	20	3	7
11670263	1	1				15	0	38	9	8
11671941	1	1				0	0	40	6	8
11672617	1	1				50	0	0
11608159	1	1				8	0	40	5	3
11681474	1	1				40	0	0
11691417	1	1				0	0	36	4	5
11694782	1	1				40	40	0
11699529	1	1				0	2	40	6	7
11699222	1	1				20	0	20	8	10
11704830	0
11709711	0
11709808	1	1				0	0	35	0	0
11717694	1	0
11721631	1	1				16	0	8	6	8
11724814	1	1				16	0	35	8	8
11725026	1	1				3	0	28	8	7
11725185	0
11725648
11730259	1	1				12	8	10	7	7
11730671	1	1				5	0	35	3	6
11730947	1	1				0	0	40	8	8
11731933	1	1				0	0	45	5	5
11734174
11732456
11735492	1	1				0	0	40	8	7
11740131	1	1				5	0	35	7	6
11741669	1	1				17	0	30	7	10
11742391	0
11726418	1	1				0	0	45	2	7
11749927	1	1				0	0	40	0	3
11760546	1	1				10	0	22	4	7
11761273
11761312	1	1				40	40	0
11776913	1	0
11777156	1	1				30	0	25	7	7
11786783	1	0
11792355	1	0
11793186	1	1				40	0	0
11798654	1	1				8	0	32	6	8
11799366	0
11817824	1	1				0	0	50	5	5
11818792	1	0
11833782
11844772	1	1				24	0	42	5	8
11847228
11848084	1	1				12	3	30	9	10
11860392	1	1				8	8	35	5	5
11870412	1	1				60	0	0
11875378	0
11886996	1	1				0	0	40	2	3
11888524	1	1				1	0	40	7	10
11893981	1	1				150	40	0
11896083	1	1				0	9	36	0	0
11896439	1	1				0	0	42	0	5
11901370	1	1				40	0	0
11901525	1	1				0	2	40	3	4
11922544	1	1				0	0	40	6	3
11926718	1	1				45	0	0
11927721	1	1				10	0	25	6	7
11948498	1	1				15	0	25	9	9
11964508	1	1				1	0	47	4	2
11969895	1	1				40	0	0
11971187	1	1				8	8	30	5	6
11974590	1	1				0	0	20	6	7
11979166	1	1				4	0	12	9	7
11988817
11989912	1	1				10	1	20	7	9
12008815	1	1				30	0	0
12013014	1	1				56	0	0
12014279	1	1	0	0	0	8	40	0
12021510	1	1	0	0	0	0	7	0
12022273	1	1	0	0	0	8	0	25	6	9
12024579	1	1	0	0	0	0	0	45	6	4
12024544	0		0	0	0
12025877	1	1	0	0	0	7	3	40	4	7
12031358	0		0	0	0
12033087	1	1	0	0	0	0	0	35	2	5
12037735	1	1	0	0	0	10	0	10	5	8
12038642	1	0	0	0	0
12041449	1	1	0	0	0	0	0	40	6	7
12042804	0
12058143	1	1	0	0	0	0	0	50	2	4
12064194	1	1	0	0	0	0	4	36	2	0
12065622	0		0	0	0
12066086	1	1	0	0	0	35	0	5	9	8
12066136	0		0	0	0
12073806	1	1	0	0	0	40	0	0
12083234	0		0	0	0
12089674	1	1	0	1	0	0	50	30	7	9
12089218	1	0	0	0	0
12089998	1	1	0	1	0	8	0	10	8	8
12097029	1	1	1	0	0	0	0	48	0	7
12103759	1	1	0	0	1	27	0	0
12104261	0		0	0	0
12113570	1	1	0	1	0	5	2	25	5	5
12115818	1	1	1	0	0	0	0	40	6	6
12087806	1	1	1	0	0	8	0	32	4	5
12117612	1	1	1	0	0	10	0	30	10	10
12125535	1	1	0	0	1	75	75	32	5	6
12139621	1	1	1	0	0	0	0	50	7	5
12144282	0		0	0	0
12144404	1	1	1	0	0	0	0	40	0	0
12146467	1	1	0	0	1	36
12158124	0		0	0	0
12167939	1	1	1	0	0	0	0	36	0	0
12172712	1	1	0	0	1	42	0	0
12177260	0		0	0	0
12178064	1	1	1	0	0	3	0	40	3	3
12179569	0		0	0	0
12180159	1	1	0	0	1	56	0	0
12182786	0		0	0	0
12198510	1	1	1	0	0	0	14	20	3	3
12200741			0	0	0
12211777	1	1	1	0	0	8	0	12	8	8
12231045	1	1	1	0	0	8	10	28	7	7
12237581	0		0	0	0
12237315	0		0	0	0
12238542			0	0	0
12239253	1	1	0	1	0	20	0	20	8	8
12240839	1	1	0	1	0	25	0	3	8	7
12250535	1	1	1	0	0	0	1	40	6	10
12255669
12255292	1	1	0	0	1	40	0	0
12257414	1	0	0	0	0
12261543	1	1	1	0	0	0	8	40	7	6
12274417	0		0	0	0
12277539	1	1	1	0	0	0	0	37	0	7
12289455	1	1	1	0	0	0	0	40	8	7
12293029	1	1	1	0	0	0	0	50	2	5
12296357	1	1	1	0	0	4	6	30	6	7
12301703	1	1	1	0	0	5	2	40	7	8
12304483	1	1	1	0	0	0	0	40	7	8
12311193			0	0	0
12315130	1	1	1	0	0	2	8	30	7	5
12319379	1	1	1	0	0	0	0	25	7	6
12320671	0		0	0	0
12322223	1	1	0	0	1	40	0	0
12322962	1	1	0	0	1	7	0	0
12328159	1	1	0	0	1	39	0	1	8	7
12329317	1	1	0	1	0	5
12330439	1	1	1	0	0	20	0	20	3	9
12330499			0	0	0
12339923	1	0	0	0	0
12346752	1	1	1	0	0	5	0	40	8	3
12349510	1	1	0	1	0	27	0	13	9	9
12349665	1	1	0	0	1	40	0	0
12350569	1	1	1	0	0	10	0	30	7	9
12352144	1	1	1	0	0	15	0	20	8	8
12356941	0		0	0	0
12358014	1	1	1	0	0	30	0	18	9	9
12329678	1	0	0	0	0
12364310	0		0	0	0
12366603			0	0	0
12367858	0		0	0	0
12373371	1	1	1	0	0	8	2	50	7	8
12380741	1	1	0	0	1	40	40	0
12395995	1	1	1	0	0	0	0	0
12416344	1	0	0	0	0
12426450	1	1	0	0	1	35	0	0
12433929	1	1	1	0	0	8	8	32	7	6
12460544	1	0	0	0	0
12468154	1	1	0	0	1	7	0	0
12500134	1	1	1	0	0	0	8	40	4	4
12502844	1	1	1	0	0	4	0	40	7	8
12522918	1	1	1	0	0	0	6	40	3	3
12561208			0	0	0
12565624	1	1	1	0	0	0	0	50	8	8
12566053	1	1	0	0	1	56	0	0
12586865			0	0	0
12622393	1	1	1	0	0	0	0	40	4	6
12626237	0		0	0	0
12631727	1	1	1	0	0	0	0	40	Health problems had no effect on my work	6
12635541			0	0	0
12662177	1	1	0	0	1	25	0	0
12669691	1	1	0	0	1	36	0	4	Health problems completely prevented me from working	Health problems completely prevented me from doing my daily activities
12674148			0	0	0
12675245	1	1	1	0	0	0	0	40	Health problems had no effect on my work	Health problems had no effect on my daily activities
12684517	0		0	0	0
12712134	1	1	1	0	0	8	8	32	8	5
12717842			0	0	0
12725014	1	0	0	0	0
12729901	0		0	0	0
12733928	1	1	1	0	0	0	0	40	8	Health problems completely prevented me from doing my daily activities
12737097	1	1	0	1	0	20	0	30	5	5
12689621	1	1	0	1	0	4	0	20	7	9
12740324	1	0	0	0	0
12749302	1	1	0	1	0	5	0	35	2	Health problems completely prevented me from doing my daily activities
12738763	1	1	1	0	0	2	32	27	6	5
12742255	1	1	0	1	0	5	0	32	6
12792003	1	1	0	1	0	6	0	35	7	8
12791993	1	1	1	0	0	5	3	50	6	8
12797474	1	1	1	0	0	0	4	40	5	Health problems completely prevented me from doing my daily activities
12805616	1	1	1	0	0	0	0	50	7	7
12814798	0		0	0	0
12818407	1	1	1	0	0	0	0	42	6	7
12828768			0	0	0
12846358	1	1	0	0	1	40	0	0
12849463	1	1	1	0	0	0	0	40	4	2
12856362	1	1	1	0	0	0	4	36	3	2
12868279	1	1	1	0	0	0	0	54	6	8
12880226	1	1	1	0	0	0	4	36	6	6
12880241	1	1	1	0	0	0	0	47	7	7
12897351	0		0	0	0
12900087	1	0	0	0	0
12906889			0	0	0
12915815	0		0	0	0
12873558	1	1	1	0	0	0	0	37	2	4
12925173	1	1	0	1	0	10	0	20	6	6
12914079			0	0	0
12977888	1	0	0	0	0
12980666	1	1	1	0	0	0	0	40	2	5
